# Supplementary material for: Association of renal function with mortality among hospitalized patients treated with remdesivir for COVID-19
Source: PLoS One. 2024 Jun 14;19(6):e0303896. doi: 10.1371/journal.pone.0303896 (PMC11178156; doi:10.1371/journal.pone.0303896)
Supplement: S1 Data — (XLSX) [file pone.0303896.s001.xlsx]

## Sheet: cohort_20231101
egfr_group	age	sex	race_ethnicity	bmi	charlson_index	days_from_adm_to_rem	num_days_on_rem	who_scale	abnormal_lfts	sub_ed_hosp	time_sub_ed_hosp	death_win_28_days_from_remdesivi	COVID_Death	dead_5	dead_6_28
eGFR 30-59	93	Female	White	20	4	1	3	4 - mask nasal canula	0	0	30	0		0	0
eGFR >= 60	91	Female	White	25	1	1	5/Complete	4 - mask nasal canula	0	0	30	0		0	0
eGFR >= 60	90	Female	White	17	8	0	1	5 - high flow noninvasive	0	0	30	0		0	0
eGFR 30-59	88	Male	White	30	0	0	5/Complete	5 - high flow noninvasive	1	0	30	0		0	0
eGFR 30-59	88	Female	White	25	5	0	3	8 - Expired	0	0	3	1	Y	1
eGFR >= 60	86	Male	White	29	7	2+	5/Complete	4 - mask nasal canula	0	0	30	0		0	0
eGFR >= 60	85	Female	White	29	1	0	3	8 - Expired	1	0	4	1	Y	1
eGFR 30-59	84	Male	White	48	7	1	5/Complete	5 - high flow noninvasive	0	0	30	0		0	0
eGFR >= 60	84	Male	White	29	5	1	5/Complete	5 - high flow noninvasive	0	0	30	0		0	0
eGFR < 15	83	Female	White	20	10	1	5/Complete	8 - Expired	0	0	10	1	Y	0	1
eGFR 30-59	83	Male	White	31	8	0	5/Complete	5 - high flow noninvasive	0	0	30	0		0	0
eGFR >= 60	83	Female	White	33	1	0	5/Complete	4 - mask nasal canula	1	0	30	0		0	0
eGFR 30-59	83	Female	White		2	0	3	4 - mask nasal canula	0	0	13	1	Y	0	1
eGFR 30-59	83	Male	White	28	9	0	5/Complete	4 - mask nasal canula	1	0	30	0		0	0
eGFR 30-59	83	Male	White	28	5	0	1	3 hospitalized no o2	0	0	30	0		0	0
eGFR 30-59	83	Male	White		4	0	5/Complete	5 - high flow noninvasive	0	0	30	0		0	0
eGFR 15-29	89	Male	White	31	14	1	5/Complete	5 - high flow noninvasive	0	0	30	0		0	0
eGFR >= 60	80	Male	White	25	1	0	5/Complete	3 hospitalized no o2	1	0	30	0		0	0
eGFR 30-59	78	Male	White	29	7	0	5/Complete	5 - high flow noninvasive	1	0	30	0		0	0
eGFR 30-59	77	Female	White	27	4	0	5/Complete	4 - mask nasal canula	0	0	30	0		0	0
eGFR >= 60	98	Female	White	22	8	0	5/Complete	4 - mask nasal canula	0	0	18	1	N	0	1
eGFR 15-29	94	Female	White	27	5	0	5/Complete	5 - high flow noninvasive	0	0	30	0		0	0
eGFR >= 60	77	Male	White	50	5	0	5/Complete	5 - high flow noninvasive	0	0	30	0		0	0
eGFR 30-59	95	Female	White	24	5	0	5/Complete	4 - mask nasal canula	1	0	30	0		0	0
eGFR >= 60	76	Female	White	36	7	0	5/Complete	4 - mask nasal canula	0	0	30	0		0	0
eGFR 15-29	76	Male	White	37	14	0	5/Complete	4 - mask nasal canula	0	0	30	0		0	0
eGFR 30-59	79	Female	White	27	5	1	5/Complete	4 - mask nasal canula	1	0	30	0		0	0
eGFR >= 60	83	Male	White	27	2	1	5/Complete	5 - high flow noninvasive	1	0	30	0		0	0
eGFR >= 60	96	Female	White	26	7	1	5/Complete	4 - mask nasal canula	0	0	30	0		0	0
eGFR 30-59	86	Female	White	42	10	2+	5/Complete	5 - high flow noninvasive	0	0	30	0		0	0
eGFR >= 60	77	Male	White	17	9	0	2	4 - mask nasal canula	0	1	5	1	Y	0	1
eGFR 30-59	90	Female	White	27	9	0	5/Complete	5 - high flow noninvasive	1	0	8	1	Y	0	1
eGFR 30-59	105	Female	White	31	9	0	5/Complete	5 - high flow noninvasive	0	0	30	0		0	0
eGFR >= 60	75	Male	White	24	3	2+	5/Complete	4 - mask nasal canula	0	0	30	0		0	0
eGFR >= 60	78	Male	White	28	6	0	5/Complete	3 hospitalized no o2	0	0	30	0		0	0
eGFR >= 60	76	Female	White	28	4	2+	5/Complete	4 - mask nasal canula	0	0	30	0		0	0
eGFR 30-59	79	Male	White	26	5	1	5/Complete	5 - high flow noninvasive	0	0	10	1	Y	0	1
eGFR 30-59	93	Female	White	20	1	0	5/Complete	3 hospitalized no o2	0	0	30	0		0	0
eGFR >= 60	80	Female	White	28	2	0	5/Complete	5 - high flow noninvasive	1	0	30	0		0	0
eGFR 30-59	96	Female	White	24	5	1	5/Complete	4 - mask nasal canula	0	0	30	0		0	0
eGFR >= 60	74	Female	White	41	1	1	5/Complete	5 - high flow noninvasive	1	0	30	0		0	0
eGFR 30-59	91	Male	White	21	2	1	2	8 - Expired	1	0	2	1	Y	1
eGFR >= 60	74	Male	White	27	5	0	5/Complete	4 - mask nasal canula	1	0	30	0		0	0
eGFR >= 60	75	Female	White	18	12	1	5/Complete	4 - mask nasal canula	0	0	30	0		0	0
eGFR 30-59	74	Male	White	44	13	0	5/Complete	4 - mask nasal canula	0	0	30	0		0	0
eGFR >= 60	73	Female	White	32	4	2+	5/Complete	6 - Invasive	0	0	30	0		0	0
eGFR >= 60	73	Female	White	29	7	0	5/Complete	3 hospitalized no o2	0	0	30	0		0	0
eGFR 30-59	95	Male	White	30	0	0	5/Complete	5 - high flow noninvasive	1	0	30	0		0	0
eGFR >= 60	73	Female	White	26	6	0	5/Complete	4 - mask nasal canula	0	0	30	0		0	0
eGFR >= 60	74	Male	White	34	8	0	1	3 hospitalized no o2	0	0	30	0		0	0
eGFR 15-29	88	Male	White	26	11	1	1	8 - Expired	1	0	7	1	Y	0	1
eGFR >= 60	74	Male	White	31	10	1	5/Complete	4 - mask nasal canula	0	0	30	0		0	0
eGFR >= 60	77	Male	White	29	6	0	5/Complete	4 - mask nasal canula	0	0	30	0		0	0
eGFR >= 60	74	Male	White	28	3	0	5/Complete	4 - mask nasal canula	0	0	30	0		0	0
eGFR 30-59	76	Female	White	34	3	0	5/Complete	8 - Expired	1	0	20	1	Y	0	1
eGFR >= 60	74	Male	White	31	5	1	5/Complete	4 - mask nasal canula	0	0	30	0		0	0
eGFR >= 60	72	Male	White	28	11	0	1	3 hospitalized no o2	0	0	30	0		0	0
eGFR >= 60	82	Male	White	27	5	1	5/Complete	5 - high flow noninvasive	0	1	7	1	Y	0	1
eGFR >= 60	94	Female	White	27	4	2+	5/Complete	4 - mask nasal canula	0	0	30	0		0	0
eGFR >= 60	71	Male	White	42	8	0	4	5 - high flow noninvasive	1	0	30	0		0	0
eGFR 30-59	75	Female	White	36	8	0	5/Complete	4 - mask nasal canula	0	0	30	0		0	0
eGFR 30-59	72	Female	White	35	6	0	5/Complete	4 - mask nasal canula	0	0	30	0		0	0
eGFR < 15	84	Female	White	30	4	0	5/Complete	4 - mask nasal canula	1	0	30	0		0	0
eGFR >= 60	90	Male	White	26	6	0	5/Complete	4 - mask nasal canula	0	0	30	0		0	0
eGFR >= 60	71	Male	White	27	0	0	5/Complete	5 - high flow noninvasive	0	0	30	0		0	0
eGFR >= 60	74	Male	White	27	4	0	5/Complete	5 - high flow noninvasive	1	0	30	0		0	0
Dialysis	71	Female	White	48	10	1	5/Complete	5 - high flow noninvasive	0	0	30	0		0	0
eGFR >= 60	84	Male	White	30	2	1	1	4 - mask nasal canula	1	0	30	0		0	0
eGFR >= 60	71	Male	White		5	0	5/Complete	3 hospitalized no o2	0	0	30	0		0	0
eGFR 30-59	70	Female	White	29	1	1	5/Complete	4 - mask nasal canula	0	0	12	1	Y	0	1
eGFR >= 60	72	Female	White	23	1	0	3	4 - mask nasal canula	1	0	30	0		0	0
eGFR 30-59	76	Male	White	39	3	1	5/Complete	5 - high flow noninvasive	1	0	30	0		0	0
eGFR 15-29	71	Female	White	30	10	1	5/Complete	3 hospitalized no o2	1	0	30	0		0	0
eGFR >= 60	89	Female	White	28	8	1	5/Complete	5 - high flow noninvasive	0	0	30	0		0	0
eGFR >= 60	83	Female	White	23	1	1	5/Complete	3 hospitalized no o2	1	0	30	0		0	0
eGFR 30-59	69	Male	White	49	5	1	5/Complete	4 - mask nasal canula	0	0	30	0		0	0
eGFR 30-59	69	Male	White	37	8	0	5/Complete	6 - Invasive	0	0	30	0		0	0
eGFR >= 60	69	Female	White	32	1	0	2	3 hospitalized no o2	0	0	30	0		0	0
eGFR >= 60	91	Male	White	29	5	1	5/Complete	4 - mask nasal canula	1	0	30	0		0	0
eGFR >= 60	74	Female	White	25	4	1	5/Complete	4 - mask nasal canula	1	0	30	0		0	0
eGFR >= 60	68	Male	White	18	13	1	5/Complete	3 hospitalized no o2	0	0	30	0		0	0
eGFR >= 60	82	Male	White	26	5	0	5/Complete	4 - mask nasal canula	1	0	12	1	Y	0	1
eGFR >= 60	68	Male	White	27	2	0	5/Complete	4 - mask nasal canula	1	0	30	0		0	0
eGFR >= 60	67	Male	White	39	10	0	5/Complete	5 - high flow noninvasive	1	0	30	0		0	0
eGFR >= 60	67	Male	White	32	10	0	5/Complete	3 hospitalized no o2	1	0	30	0		0	0
eGFR 30-59	67	Male	White		4	0	5/Complete	6 - Invasive	1	0	30	0		0	0
eGFR 30-59	92	Male	White	22	8	0	4	4 - mask nasal canula	0	1	11	1	Y	0	1
eGFR 30-59	75	Male	White	28	10	0	5/Complete	4 - mask nasal canula	0	0	30	0		0	0
eGFR 30-59	66	Male	White	39	2	0	5/Complete	4 - mask nasal canula	1	0	30	0		0	0
eGFR 30-59	86	Male	White	23	5	0	5/Complete	4 - mask nasal canula	0	0	30	0		0	0
eGFR 30-59	86	Female	White	40	7	0	5/Complete	4 - mask nasal canula	0	0	30	0		0	0
eGFR >= 60	67	Female	White	38	3	0	5/Complete	4 - mask nasal canula	0	0	30	0		0	0
eGFR 30-59	66	Female	White	33	10	1	5/Complete	5 - high flow noninvasive	0	0	30	0		0	0
eGFR >= 60	66	Female	White	36	0	1	5/Complete	4 - mask nasal canula	1	0	30	0		0	0
eGFR >= 60	85	Female	White	27	7	0	2	3 hospitalized no o2	0	0	30	0		0	0
eGFR >= 60	66	Male	White	35	3	0	1	No data from metrics	1	0	30	0		0	0
eGFR 30-59	86	Male	White	23	10	1	5/Complete	6 - Invasive	1	0	30	0		0	0
eGFR >= 60	90	Female	White	22	4	1	5/Complete	4 - mask nasal canula	0	0	30	0		0	0
eGFR >= 60	65	Male	White	31	1	1	5/Complete	5 - high flow noninvasive	0	0	30	0		0	0
eGFR 30-59	80	Male	White	25	8	1	5/Complete	3 hospitalized no o2	0	0	30	0		0	0
eGFR >= 60	77	Male	Hispanic/Latino		1	0	5/Complete	5 - high flow noninvasive	1	0	30	0		0	0
eGFR 30-59	95	Female	White	24	5	2+	5/Complete	4 - mask nasal canula	0	0	30	0		0	0
Dialysis	85	Male	White	22	8	1	5/Complete	4 - mask nasal canula	0	0	30	0		0	0
eGFR >= 60	65	Female	White	36	0	0	5/Complete	6 - Invasive	1	0	30	0		0	0
eGFR >= 60	64	Male	White	34	1	0	5/Complete	5 - high flow noninvasive	1	0	30	0		0	0
eGFR >= 60	64	Female	White	33	0	1	5/Complete	4 - mask nasal canula	0	0	30	0		0	0
eGFR 30-59	85	Female	White	35	5	0	5/Complete	4 - mask nasal canula	0	0	30	0		0	0
eGFR >= 60	81	Male	White	29	2	1	5/Complete	3 hospitalized no o2	1	0	30	0		0	0
eGFR >= 60	87	Male	White	25	8	2+	5/Complete	4 - mask nasal canula	1	0	10	1	Y	0	1
eGFR >= 60	65	Male	White	28	0	0	5/Complete	3 hospitalized no o2	0	0	30	0		0	0
eGFR < 15	74	Male	White	25	11	0	5/Complete	4 - mask nasal canula	1	0	30	0		0	0
eGFR >= 60	64	Male	White	32	5	0	5/Complete	8 - Expired	1	0	7	1	Y	0	1
eGFR 15-29	66	Male	White	37	5	0	5/Complete	4 - mask nasal canula	1	0	30	0		0	0
eGFR 30-59	71	Male	White	26	1	0	5/Complete	4 - mask nasal canula	1	1	8	0		0	0
eGFR >= 60	74	Male	White	26	1	1	3	4 - mask nasal canula	1	0	30	0		0	0
eGFR >= 60	64	Male	White	23	19	0	5/Complete	4 - mask nasal canula	0	0	30	0		0	0
eGFR 30-59	76	Female	White	34	17	0	5/Complete	4 - mask nasal canula	0	0	30	0		0	0
eGFR 30-59	69	Female	White	36	5	0	5/Complete	4 - mask nasal canula	1	1	9	1	Y	0	1
eGFR >= 60	86	Male	White	35	4	0	5/Complete	5 - high flow noninvasive	0	0	30	0		0	0
eGFR 30-59	74	Male	White	33	12	0	5/Complete	8 - Expired	0	0	12	1	N	0	1
eGFR >= 60	95	Female	White	28	10	0	5/Complete	4 - mask nasal canula	1	0	30	0		0	0
eGFR 30-59	74	Female	White	41	7	2+	5/Complete	3 hospitalized no o2	1	0	30	0		0	0
eGFR 30-59	71	Female	White	35	0	1	5/Complete	5 - high flow noninvasive	0	0	30	0		0	0
eGFR 30-59	64	Female	White	24	9	1	5/Complete	5 - high flow noninvasive	1	1	12	0		0	0
eGFR >= 60	83	Female	White	37	4	1	5/Complete	5 - high flow noninvasive	0	0	30	0		0	0
eGFR >= 60	69	Male	White	34	4	0	4	4 - mask nasal canula	0	0	30	0		0	0
eGFR >= 60	84	Female	White		9	0	4	4 - mask nasal canula	0	0	30	0		0	0
eGFR >= 60	91	Female	White		2	0	5/Complete	4 - mask nasal canula	0	0	30	0		0	0
eGFR >= 60	63	Male	White	26	8	0	5/Complete	3 hospitalized no o2	0	0	30	0		0	0
eGFR >= 60	64	Male	White	44	2	1	5/Complete	5 - high flow noninvasive	0	0	30	0		0	0
eGFR 30-59	81	Female	White	38	10	1	5/Complete	5 - high flow noninvasive	0	0	30	0		0	0
eGFR 30-59	83	Female	White	27	7	1	5/Complete	4 - mask nasal canula	0	1	6	0		0	0
eGFR >= 60	83	Female	White	23	12	0	5/Complete	4 - mask nasal canula	0	0	30	0		0	0
eGFR 15-29	81	Female	White	41	10	0	1	5 - high flow noninvasive	0	0	30	0		0	0
eGFR 30-59	86	Female	White	25	9	1	5/Complete	4 - mask nasal canula	0	0	30	0		0	0
eGFR >= 60	63	Female	White	45	8	0	5/Complete	4 - mask nasal canula	0	1	8	0		0	0
eGFR >= 60	66	Female	White	47	5	1	5/Complete	5 - high flow noninvasive	1	0	30	0		0	0
eGFR 30-59	73	Female	White	30	6	0	1	3 hospitalized no o2	0	0	30	0		0	0
eGFR >= 60	81	Female	White	21	11	1	5/Complete	3 hospitalized no o2	1	0	30	0		0	0
eGFR >= 60	83	Female	Hispanic/Latino	28	4	1	5/Complete	4 - mask nasal canula	0	0	30	0		0	0
eGFR 30-59	80	Female	White	33	10	1	5/Complete	4 - mask nasal canula	0	0	30	0		0	0
eGFR 30-59	87	Female	White	27	4	1	5/Complete	4 - mask nasal canula	1	0	30	0		0	0
eGFR >= 60	63	Male	White	27	0	0	4	5 - high flow noninvasive	0	0	30	0		0	0
eGFR 30-59	80	Male	White	42	2	0	5/Complete	5 - high flow noninvasive	1	0	30	0		0	0
eGFR >= 60	75	Male	White	28	2	0	5/Complete	5 - high flow noninvasive	0	1	10	0		0	0
eGFR 30-59	80	Male	White	33	6	0	5/Complete	5 - high flow noninvasive	1	0	30	0		0	0
eGFR >= 60	62	Male	White	23	1	1	5/Complete	3 hospitalized no o2	0	0	30	0		0	0
eGFR >= 60	83	Female	White	38	1	0	3	4 - mask nasal canula	0	0	30	0		0	0
eGFR >= 60	85	Female	White		3	1	5/Complete	4 - mask nasal canula	1	0	30	0		0	0
eGFR >= 60	62	Male	White	40	2	0	5/Complete	4 - mask nasal canula	1	0	30	0		0	0
eGFR >= 60	71	Male	White	26	2	1	5/Complete	4 - mask nasal canula	1	0	30	0		0	0
eGFR >= 60	61	Male	White	30	2	0	5/Complete	5 - high flow noninvasive	1	0	30	0		0	0
eGFR 30-59	61	Male	White	40	3	1	5/Complete	4 - mask nasal canula	1	0	30	0		0	0
eGFR >= 60	77	Female	White	18	8	0	5/Complete	4 - mask nasal canula	1	0	30	0		0	0
eGFR 30-59	79	Female	White	35	8	0	5/Complete	5 - high flow noninvasive	1	0	30	0		0	0
eGFR 30-59	61	Female	White	32	11	2+	2	4 - mask nasal canula	1	0	30	0		0	0
eGFR >= 60	78	Female	White	17	2	0	5/Complete	5 - high flow noninvasive	1	0	30	0		0	0
eGFR >= 60	61	Male	White		0	0	5/Complete	3 hospitalized no o2	0	0	30	0		0	0
eGFR >= 60	89	Male	White	30	7	1	5/Complete	4 - mask nasal canula	1	0	30	0		0	0
eGFR >= 60	60	Male	White	36	0	0	5/Complete	3 hospitalized no o2	1	0	30	0		0	0
eGFR 15-29	81	Female	White	30	7	0	5/Complete	5 - high flow noninvasive	0	0	30	0		0	0
eGFR >= 60	91	Male	White	28	7	0	5/Complete	4 - mask nasal canula	1	0	13	1	Y	0	1
eGFR >= 60	60	Female	White	49	1	1	5/Complete	5 - high flow noninvasive	1	0	23	1	Y	0	1
eGFR 15-29	60	Female	White	64	2	0	5/Complete	8 - Expired	1	0	16	1	Y	0	1
eGFR 30-59	86	Male	White	31	6	0	5/Complete	4 - mask nasal canula	0	0	30	0		0	0
eGFR 30-59	78	Female	White	42	12	2+	5/Complete	4 - mask nasal canula	0	0	30	0		0	0
eGFR 30-59	78	Male	White	24	7	0	5/Complete	8 - Expired	1	0	9	1	Y	0	1
eGFR 30-59	85	Male	White	26	10	1	5/Complete	4 - mask nasal canula	1	0	30	0		0	0
eGFR 15-29	80	Female	White	37	6	1	5/Complete	5 - high flow noninvasive	0	0	30	0		0	0
eGFR >= 60	75	Male	White	25	1	1	5/Complete	6 - Invasive	1	0	30	0		0	0
Dialysis	75	Female	White	34	6	0	5/Complete	8 - Expired	1	0	28	1	Y	0	1
eGFR >= 60	60	Male	White	28	1	0	5/Complete	6 - Invasive	1	0	30	0		0	0
eGFR >= 60	81	Female	White	31	3	1	5/Complete	4 - mask nasal canula	0	0	30	0		0	0
Dialysis	63	Female	White	23	6	1	5/Complete	3 hospitalized no o2	1	0	30	0		0	0
eGFR >= 60	81	Female	White	40	4	1	5/Complete	4 - mask nasal canula	0	0	30	0		0	0
eGFR 30-59	83	Male	White	32	5	0	5/Complete	3 hospitalized no o2	1	0	30	0		0	0
eGFR >= 60	65	Male	White	24	3	0	5/Complete	5 - high flow noninvasive	0	0	30	0		0	0
eGFR >= 60	81	Female	White	26	12	1	4	4 - mask nasal canula	1	0	30	0		0	0
eGFR >= 60	62	Female	White	27	8	2+	5/Complete	3 hospitalized no o2	1	0	30	0		0	0
eGFR >= 60	77	Female	White	22	4	0	5/Complete	3 hospitalized no o2	1	0	30	0		0	0
eGFR >= 60	88	Female	White	21	5	0	5/Complete	4 - mask nasal canula	0	0	30	0		0	0
eGFR >= 60	67	Female	White	25	3	1	5/Complete	4 - mask nasal canula	0	0	30	0		0	0
eGFR 30-59	84	Female	White	21	6	1	5/Complete	5 - high flow noninvasive	0	1	8	0		0	0
eGFR 30-59	80	Male	White	28	16	0	2	4 - mask nasal canula	0	0	30	0		0	0
eGFR >= 60	85	Male	White	31	1	0	5/Complete	4 - mask nasal canula	1	0	30	0		0	0
eGFR >= 60	98	Female	White	21	9	0	1	4 - mask nasal canula	0	0	30	0		0	0
eGFR >= 60	78	Female	White	36	6	0	5/Complete	4 - mask nasal canula	0	0	30	0		0	0
eGFR 30-59	77	Female	White	37	3	1	5/Complete	3 hospitalized no o2	0	0	30	0		0	0
eGFR >= 60	78	Male	White	24	2	0	5/Complete	5 - high flow noninvasive	1	0	30	0		0	0
eGFR >= 60	72	Male	White	30	16	1	5/Complete	3 hospitalized no o2	1	0	30	0		0	0
eGFR 15-29	58	Male	White	50	17	1	5/Complete	4 - mask nasal canula	0	1	28	0		0	0
eGFR 30-59	78	Male	White	36	5	0	5/Complete	4 - mask nasal canula	0	0	30	0		0	0
eGFR >= 60	65	Female	White	40	1	0	5/Complete	8 - Expired	1	0	11	1	Y	0	1
eGFR >= 60	69	Female	White	27	1	0	5/Complete	4 - mask nasal canula	0	0	30	0		0	0
eGFR >= 60	89	Male	White	30	7	0	5/Complete	3 hospitalized no o2	0	0	30	0		0	0
eGFR >= 60	62	Female	White	40	6	0	5/Complete	4 - mask nasal canula	1	0	30	0		0	0
eGFR 30-59	59	Male	White	60	10	0	5/Complete	5 - high flow noninvasive	0	0	30	0		0	0
eGFR < 15	86	Female	White	42	9	1	5/Complete	4 - mask nasal canula	0	0	30	0		0	0
eGFR 30-59	81	Male	Hispanic/Latino	23	4	2+	5/Complete	3 hospitalized no o2	1	0	30	0		0	0
eGFR >= 60	57	Female	White	43	1	0	5/Complete	4 - mask nasal canula	0	0	30	0		0	0
eGFR 30-59	75	Female	White	34	7	1	2	4 - mask nasal canula	0	0	30	0		0	0
eGFR 30-59	63	Female	White	43	8	0	5/Complete	4 - mask nasal canula	0	0	30	0		0	0
eGFR 30-59	80	Male	White	28	8	0	5/Complete	5 - high flow noninvasive	1	0	30	0		0	0
eGFR >= 60	74	Female	White	34	1	1	4	5 - high flow noninvasive	1	0	30	0		0	0
eGFR 30-59	78	Male	White	25	6	0	2	8 - Expired	1	0	1	1	Y	1
eGFR 15-29	75	Female	White	31	9	0	2	8 - Expired	1	0	15	1	Y	0	1
eGFR >= 60	58	Male	White	34	0	0	5/Complete	3 hospitalized no o2	1	0	30	0		0	0
eGFR >= 60	78	Female	White	25	4	0	5/Complete	4 - mask nasal canula	1	0	30	0		0	0
eGFR >= 60	56	Male	White	40	1	0	5/Complete	5 - high flow noninvasive	1	0	30	0		0	0
eGFR 30-59	94	Male	White	30	8	1	5/Complete	5 - high flow noninvasive	1	1	25	0		0	0
eGFR 30-59	57	Female	White	39	5	0	5/Complete	5 - high flow noninvasive	0	0	30	0		0	0
eGFR 30-59	90	Male	White	16	6	0	5/Complete	5 - high flow noninvasive	1	0	8	1	Y	0	1
eGFR >= 60	56	Male	White	25	0	1	5/Complete	4 - mask nasal canula	1	0	30	0		0	0
eGFR >= 60	86	Male	White	25	3	0	5/Complete	4 - mask nasal canula	0	0	30	0		0	0
eGFR 30-59	75	Male	White	44	8	0	5/Complete	4 - mask nasal canula	1	0	30	0		0	0
eGFR >= 60	84	Male	White	25	12	1	5/Complete	6 - Invasive	1	0	30	0		0	0
eGFR 30-59	85	Male	White	34	2	0	5/Complete	5 - high flow noninvasive	1	0	30	0		0	0
eGFR >= 60	62	Female	White	40	9	0	5/Complete	4 - mask nasal canula	1	0	30	0		0	0
eGFR >= 60	58	Female	White	28	2	0	5/Complete	5 - high flow noninvasive	1	0	30	0		0	0
eGFR >= 60	75	Male	White	33	5	0	5/Complete	5 - high flow noninvasive	0	0	30	0		0	0
eGFR >= 60	81	Female	White	25	0	0	5/Complete	4 - mask nasal canula	1	0	30	0		0	0
eGFR >= 60	55	Male	White	54	5	1	5/Complete	4 - mask nasal canula	0	0	30	0		0	0
eGFR >= 60	93	Male	White	30	6	1	5/Complete	3 hospitalized no o2	0	0	30	0		0	0
eGFR >= 60	70	Male	White	34	7	0	5/Complete	5 - high flow noninvasive	0	0	30	0		0	0
eGFR >= 60	73	Female	White	44	5	0	5/Complete	4 - mask nasal canula	0	0	30	0		0	0
eGFR 30-59	75	Female	White	34	14	0	5/Complete	4 - mask nasal canula	0	0	30	0		0	0
eGFR >= 60	92	Male	White	28	3	0	5/Complete	4 - mask nasal canula	1	0	30	0		0	0
eGFR >= 60	70	Male	White	33	8	1	5/Complete	4 - mask nasal canula	0	0	30	0		0	0
eGFR >= 60	58	Female	White	35	7	1	5/Complete	5 - high flow noninvasive	1	0	30	0		0	0
eGFR >= 60	69	Male	White	46	3	0	5/Complete	4 - mask nasal canula	0	0	30	0		0	0
eGFR >= 60	82	Female	White	41	3	0	5/Complete	4 - mask nasal canula	0	0	30	0		0	0
eGFR >= 60	77	Male	White	33	0	0	5/Complete	5 - high flow noninvasive	0	1	12	0		0	0
eGFR >= 60	73	Male	White	40	6	2+	5/Complete	5 - high flow noninvasive	1	0	30	0		0	0
eGFR >= 60	54	Male	White	27	0	1	5/Complete	5 - high flow noninvasive	1	0	30	0		0	0
eGFR >= 60	65	Female	White	44	6	0	5/Complete	5 - high flow noninvasive	0	0	30	0		0	0
eGFR 15-29	54	Female	White	68	5	0	5/Complete	4 - mask nasal canula	1	0	30	0		0	0
eGFR >= 60	57	Male	White	43	1	0	5/Complete	6 - Invasive	1	0	30	0		0	0
eGFR >= 60	54	Male	White	30	4	1	5/Complete	3 hospitalized no o2	0	0	30	0		0	0
eGFR < 15	72	Female	White	36	9	1	5/Complete	5 - high flow noninvasive	0	0	30	0		0	0
eGFR 30-59	87	Female	White	18	8	0	5/Complete	5 - high flow noninvasive	1	0	30	0		0	0
eGFR >= 60	77	Female	White	28	2	1	5/Complete	5 - high flow noninvasive	0	0	30	0		0	0
eGFR < 15	88	Male	White	36	9	1	5/Complete	5 - high flow noninvasive	1	0	30	0		0	0
eGFR 15-29	82	Male	White	24	9	1	5/Complete	3 hospitalized no o2	1	0	30	0		0	0
eGFR 30-59	69	Female	White	25	14	0	5/Complete	3 hospitalized no o2	0	0	30	0		0	0
eGFR >= 60	69	Male	White	28	2	0	5/Complete	6 - Invasive	1	0	30	0		0	0
eGFR 15-29	70	Male	White	27	7	0	5/Complete	4 - mask nasal canula	0	0	30	0		0	0
eGFR 30-59	82	Female	White	24	10	1	3	4 - mask nasal canula	0	0	30	0		0	0
eGFR >= 60	76	Female	White	39	2	0	5/Complete	4 - mask nasal canula	1	0	30	0		0	0
eGFR 15-29	75	Male	White	32	15	0	1	3 hospitalized no o2	0	0	30	0		0	0
eGFR >= 60	81	Male	White	24	3	2+	5/Complete	4 - mask nasal canula	0	0	30	0		0	0
eGFR >= 60	74	Female	White	22	0	0	5/Complete	3 hospitalized no o2	1	0	30	0		0	0
eGFR 30-59	83	Male	White	25	5	1	5/Complete	5 - high flow noninvasive	0	0	30	0		0	0
eGFR 15-29	86	Male	White	30	8	1	5/Complete	4 - mask nasal canula	0	0	30	0		0	0
eGFR >= 60	63	Male	White	32	0	0	5/Complete	6 - Invasive	1	0	30	0		0	0
eGFR 30-59	81	Female	White	25	6	0	5/Complete	3 hospitalized no o2	0	0	30	0		0	0
eGFR 30-59	53	Male	White	33	0	1	5/Complete	8 - Expired	1	0	22	1	Y	0	1
eGFR >= 60	59	Male	White	24	0	1	2	3 hospitalized no o2	0	0	30	0		0	0
eGFR 30-59	87	Male	White	44	9	0	5/Complete	5 - high flow noninvasive	0	0	30	0		0	0
eGFR >= 60	77	Male	White	28	3	1	5/Complete	4 - mask nasal canula	1	0	30	0		0	0
eGFR >= 60	73	Male	White	38	2	1	5/Complete	5 - high flow noninvasive	0	0	30	0		0	0
eGFR 30-59	84	Female	White	28	9	0	5/Complete	5 - high flow noninvasive	1	0	18	1	Y	0	1
eGFR >= 60	70	Female	White	43	7	0	5/Complete	5 - high flow noninvasive	0	0	30	0		0	0
eGFR 30-59	82	Female	White	21	12	1	5/Complete	4 - mask nasal canula	1	0	30	0		0	0
Dialysis	72	Female	White	29	18	2+	5/Complete	6 - Invasive	1	0	30	0		0	0
eGFR >= 60	78	Male	White	28	0	0	5/Complete	3 hospitalized no o2	0	0	30	0		0	0
eGFR >= 60	53	Male	White	24	2	0	5/Complete	4 - mask nasal canula	0	0	30	0		0	0
eGFR 15-29	61	Male	White	23	9	1	5/Complete	5 - high flow noninvasive	0	0	30	0		0	0
eGFR >= 60	72	Male	White	33	1	0	5/Complete	5 - high flow noninvasive	0	0	30	0		0	0
eGFR 30-59	71	Female	White	40	7	0	5/Complete	4 - mask nasal canula	1	1	8	0		0	0
eGFR >= 60	63	Female	White	37	2	0	5/Complete	4 - mask nasal canula	1	0	30	0		0	0
eGFR 30-59	71	Female	White	48	0	0	5/Complete	4 - mask nasal canula	0	1	8	0		0	0
eGFR 15-29	64	Female	White	40	3	1	5/Complete	4 - mask nasal canula	0	0	30	0		0	0
eGFR 30-59	89	Male	White	28	5	0	5/Complete	5 - high flow noninvasive	0	0	30	0		0	0
eGFR 30-59	88	Female	White	33	2	0	5/Complete	8 - Expired	1	0	12	1	Y	0	1
eGFR 30-59	86	Female	White	35	6	0	5/Complete	8 - Expired	0	0	9	1	Y	0	1
eGFR 30-59	87	Female	White	25	6	0	5/Complete	4 - mask nasal canula	1	0	20	1	Unknown	0	1
eGFR 30-59	78	Female	White		9	0	5/Complete	4 - mask nasal canula	0	0	30	0		0	0
eGFR >= 60	76	Female	White	30	4	1	3	4 - mask nasal canula	0	0	30	0		0	0
eGFR >= 60	53	Male	White	35	0	1	5/Complete	4 - mask nasal canula	1	0	30	0		0	0
eGFR >= 60	61	Male	White	30	1	0	5/Complete	4 - mask nasal canula	0	0	30	0		0	0
eGFR >= 60	83	Male	White	27	0	0	5/Complete	5 - high flow noninvasive	1	0	30	0		0	0
eGFR >= 60	50	Female	White	34	2	1	5/Complete	3 hospitalized no o2	0	0	30	0		0	0
eGFR 30-59	88	Male	White	21	5	0	1	4 - mask nasal canula	1	0	23	1	Y	0	1
eGFR 30-59	77	Male	White	38	9	0	5/Complete	3 hospitalized no o2	1	0	30	0		0	0
eGFR 30-59	91	Male	White	27	4	1	5/Complete	4 - mask nasal canula	0	0	30	0		0	0
eGFR 30-59	86	Male	White	30	6	1	5/Complete	4 - mask nasal canula	1	0	30	0		0	0
eGFR 30-59	85	Male	White	24	11	0	5/Complete	6 - Invasive	0	0	30	0		0	0
eGFR >= 60	68	Female	White	27	0	0	1	4 - mask nasal canula	0	0	30	0		0	0
eGFR >= 60	91	Female	White	29	4	1	5/Complete	3 hospitalized no o2	0	0	30	0		0	0
eGFR >= 60	82	Male	White	26	3	1	5/Complete	4 - mask nasal canula	1	0	30	0		0	0
eGFR >= 60	85	Male	White	34	1	1	5/Complete	5 - high flow noninvasive	1	0	30	0		0	0
eGFR >= 60	70	Female	White	32	7	0	5/Complete	5 - high flow noninvasive	1	0	30	0		0	0
eGFR >= 60	66	Female	White	50	5	0	5/Complete	4 - mask nasal canula	1	0	30	0		0	0
eGFR >= 60	77	Male	White	29	4	0	5/Complete	8 - Expired	1	0	22	1	Y	0	1
eGFR 30-59	93	Male	White	25	6	1	5/Complete	3 hospitalized no o2	0	0	30	0		0	0
eGFR >= 60	92	Male	White	34	0	0	5/Complete	3 hospitalized no o2	0	0	30	0		0	0
eGFR >= 60	52	Male	White	27	0	0	5/Complete	5 - high flow noninvasive	0	0	30	0		0	0
eGFR >= 60	64	Female	White	23	0	0	5/Complete	4 - mask nasal canula	0	0	30	0		0	0
eGFR >= 60	90	Male	White	19	9	0	5/Complete	5 - high flow noninvasive	0	0	30	0		0	0
eGFR >= 60	73	Female	White	27	6	1	5/Complete	4 - mask nasal canula	0	0	30	0		0	0
eGFR >= 60	67	Female	White	28	1	0	2	3 hospitalized no o2	1	0	30	0		0	0
eGFR 15-29	72	Male	White	23	10	1	5/Complete	4 - mask nasal canula	1	1	13	1	Y	0	1
eGFR >= 60	61	Female	White	44	0	0	5/Complete	8 - Expired	1	0	24	1	Y	0	1
eGFR >= 60	54	Male	White	29	0	0	5/Complete	5 - high flow noninvasive	0	0	30	0		0	0
eGFR >= 60	67	Female	White	25	8	1	5/Complete	4 - mask nasal canula	0	0	30	0		0	0
eGFR 30-59	79	Male	White	27	2	0	5/Complete	4 - mask nasal canula	0	0	30	0		0	0
eGFR >= 60	53	Male	White	27	2	1	5/Complete	4 - mask nasal canula	1	0	30	0		0	0
eGFR >= 60	68	Male	White	35	5	2+	3	3 hospitalized no o2	1	0	30	0		0	0
Dialysis	70	Female	White		12	1	5/Complete	4 - mask nasal canula	0	0	30	0		0	0
eGFR >= 60	64	Female	White	24	2	1	5/Complete	4 - mask nasal canula	1	0	30	0		0	0
eGFR >= 60	60	Male	White		3	0	5/Complete	5 - high flow noninvasive	0	0	30	0		0	0
eGFR 30-59	71	Male	White	29	3	1	5/Complete	4 - mask nasal canula	1	1	8	0		0	0
eGFR 30-59	86	Male	White	33	7	2+	5/Complete	3 hospitalized no o2	1	0	30	0		0	0
eGFR >= 60	68	Female	White	40	3	0	5/Complete	4 - mask nasal canula	1	0	30	0		0	0
eGFR >= 60	62	Male	White	37	1	0	5/Complete	5 - high flow noninvasive	1	1	10	0		0	0
eGFR >= 60	74	Male	White	25	0	0	5/Complete	5 - high flow noninvasive	1	0	30	0		0	0
eGFR >= 60	62	Male	White		1	0	5/Complete	5 - high flow noninvasive	0	0	30	0		0	0
Dialysis	68	Female	White	40	5	1	5/Complete	6 - Invasive	1	0	30	0		0	0
eGFR >= 60	59	Male	White	35	2	0	5/Complete	4 - mask nasal canula	1	0	30	0		0	0
eGFR >= 60	81	Male	White	37	7	0	5/Complete	5 - high flow noninvasive	0	0	30	0		0	0
eGFR >= 60	65	Female	Hispanic/Latino	32	1	0	5/Complete	5 - high flow noninvasive	1	0	30	0		0	0
eGFR 30-59	72	Male	White	29	0	1	5/Complete	3 hospitalized no o2	0	0	30	0		0	0
eGFR 30-59	72	Male	White	33	7	2+	5/Complete	3 hospitalized no o2	1	0	30	0		0	0
eGFR 15-29	83	Female	White	37	13	1	5/Complete	5 - high flow noninvasive	0	0	30	0		0	0
eGFR >= 60	67	Male	White	29	11	0	5/Complete	4 - mask nasal canula	0	0	30	0		0	0
eGFR >= 60	87	Female	White	26	3	0	5/Complete	3 hospitalized no o2	0	0	30	0		0	0
eGFR >= 60	65	Male	White		1	0	5/Complete	3 hospitalized no o2	0	0	30	0		0	0
eGFR >= 60	65	Female	White	20	4	0	5/Complete	4 - mask nasal canula	0	0	30	0		0	0
Dialysis	85	Female	White	20	10	0	5/Complete	8 - Expired	1	0	7	1	Y	0	1
eGFR 30-59	85	Male	White		6	0	5/Complete	5 - high flow noninvasive	1	0	30	0		0	0
eGFR >= 60	76	Male	White	29	2	1	2	4 - mask nasal canula	1	0	30	0		0	0
eGFR 30-59	88	Male	White	26	7	1	5/Complete	4 - mask nasal canula	0	0	30	0		0	0
eGFR >= 60	83	Male	White	45	9	1	5/Complete	5 - high flow noninvasive	0	0	30	0		0	0
eGFR 15-29	89	Male	White	20	10	1	5/Complete	4 - mask nasal canula	1	0	30	0		0	0
eGFR 30-59	91	Male	White	27	7	1	5/Complete	5 - high flow noninvasive	1	0	30	0		0	0
eGFR 30-59	48	Female	White	29	0	0	5/Complete	3 hospitalized no o2	1	0	30	0		0	0
eGFR 15-29	76	Female	White	44	9	0	5/Complete	4 - mask nasal canula	0	1	21	0		0	0
eGFR 15-29	67	Female	White	35	9	0	5/Complete	4 - mask nasal canula	1	0	30	0		0	0
eGFR 15-29	86	Female	White		9	1	5/Complete	5 - high flow noninvasive	1	0	30	0		0	0
eGFR >= 60	74	Male	White	25	0	0	4	4 - mask nasal canula	0	0	30	0		0	0
eGFR >= 60	65	Male	White	32	0	1	5/Complete	8 - Expired	0	0	15	1	Y	0	1
eGFR >= 60	58	Male	White	35	5	0	5/Complete	4 - mask nasal canula	0	0	30	0		0	0
eGFR >= 60	71	Female	White	47	1	2+	5/Complete	5 - high flow noninvasive	0	0	30	0		0	0
eGFR >= 60	81	Female	White	30	0	0	5/Complete	5 - high flow noninvasive	1	0	30	0		0	0
eGFR 30-59	74	Female	White	26	6	0	1	5 - high flow noninvasive	1	0	25	1	Unknown	0	1
eGFR 15-29	76	Male	White	39	11	1	2	5 - high flow noninvasive	0	0	30	0		0	0
eGFR 30-59	90	Male	White	36	8	1	5/Complete	4 - mask nasal canula	0	0	30	0		0	0
eGFR >= 60	88	Male	White	26	3	1	5/Complete	3 hospitalized no o2	1	0	30	0		0	0
eGFR >= 60	80	Male	White	31	2	0	5/Complete	3 hospitalized no o2	1	1	24	0		0	0
eGFR >= 60	79	Male	White	33	11	0	5/Complete	3 hospitalized no o2	1	0	30	0		0	0
eGFR 30-59	81	Male	White	29	6	0	5/Complete	4 - mask nasal canula	1	0	30	0		0	0
eGFR >= 60	72	Female	White	24	2	2+	5/Complete	5 - high flow noninvasive	1	0	30	0		0	0
eGFR >= 60	78	Male	White	30	4	0	5/Complete	3 hospitalized no o2	0	0	30	0		0	0
eGFR >= 60	81	Male	White	27	7	0	5/Complete	6 - Invasive	0	0	30	0		0	0
eGFR 30-59	56	Male	White	31	3	1	5/Complete	6 - Invasive	1	0	30	0		0	0
eGFR 30-59	81	Male	White	28	6	0	5/Complete	4 - mask nasal canula	0	0	30	0		0	0
eGFR 30-59	80	Female	White	48	18	1	5/Complete	5 - high flow noninvasive	0	0	30	0		0	0
eGFR 30-59	73	Male	Black or African American	26	6	1	5/Complete	3 hospitalized no o2	1	0	30	0		0	0
eGFR >= 60	58	Male	White	29	5	0	5/Complete	4 - mask nasal canula	1	1	7	0		0	0
eGFR 30-59	92	Female	White	27	4	0	5/Complete	4 - mask nasal canula	0	0	30	0		0	0
eGFR >= 60	90	Female	White	27	3	0	5/Complete	4 - mask nasal canula	0	1	36	0		0	0
eGFR >= 60	77	Female	White	26	0	0	5/Complete	4 - mask nasal canula	1	0	30	0		0	0
eGFR >= 60	75	Male	White	27	5	1	5/Complete	4 - mask nasal canula	0	0	30	0		0	0
eGFR >= 60	62	Male	White	42	2	1	5/Complete	5 - high flow noninvasive	1	0	30	0		0	0
eGFR 30-59	88	Female	White	27	16	0	5/Complete	5 - high flow noninvasive	1	0	30	0		0	0
eGFR 30-59	86	Female	White	29	7	2+	5/Complete	4 - mask nasal canula	0	0	30	0		0	0
eGFR >= 60	71	Female	White	19	3	1	5/Complete	3 hospitalized no o2	0	0	30	0		0	0
eGFR >= 60	69	Female	White	35	8	2+	5/Complete	4 - mask nasal canula	0	0	30	0		0	0
eGFR 30-59	72	Female	White	24	4	1	5/Complete	3 hospitalized no o2	0	0	30	0		0	0
eGFR >= 60	80	Female	White	32	5	1	5/Complete	4 - mask nasal canula	0	0	30	0		0	0
eGFR 30-59	55	Female	White	38	7	0	5/Complete	4 - mask nasal canula	0	1	8	0		0	0
eGFR 30-59	74	Male	White	36	12	1	5/Complete	5 - high flow noninvasive	0	0	30	0		0	0
eGFR 15-29	77	Female	White	40	11	0	5/Complete	4 - mask nasal canula	1	0	30	0		0	0
eGFR >= 60	55	Male	White	46	1	0	5/Complete	5 - high flow noninvasive	0	0	30	0		0	0
eGFR >= 60	52	Female	White	46	1	0	5/Complete	5 - high flow noninvasive	1	0	30	0		0	0
eGFR >= 60	72	Male	White	27	5	0	4	4 - mask nasal canula	1	0	30	0		0	0
eGFR >= 60	59	Female	White	33	0	0	5/Complete	4 - mask nasal canula	1	0	30	0		0	0
eGFR 15-29	64	Male	White	33	8	1	3	4 - mask nasal canula	0	0	30	0		0	0
eGFR 30-59	77	Female	White	24	5	1	5/Complete	6 - Invasive	0	0	30	0		0	0
eGFR 30-59	91	Male	White	29	2	0	5/Complete	4 - mask nasal canula	1	0	30	0		0	0
eGFR >= 60	77	Male	White	39	6	1	5/Complete	4 - mask nasal canula	1	0	30	0		0	0
eGFR >= 60	54	Female	White	41	15	1	5/Complete	4 - mask nasal canula	1	0	30	0		0	0
eGFR >= 60	83	Female	White	23	4	0	5/Complete	4 - mask nasal canula	0	0	30	0		0	0
eGFR < 15	89	Female	White	26	12	1	4	4 - mask nasal canula	0	0	8	1	Y	0	1
eGFR >= 60	51	Female	White	27	1	1	1	4 - mask nasal canula	0	0	30	0		0	0
eGFR 15-29	81	Female	White	27	10	0	5/Complete	4 - mask nasal canula	0	0	15	1	Y	0	1
eGFR 30-59	79	Female	White	31	10	1	5/Complete	3 hospitalized no o2	0	0	30	0		0	0
eGFR >= 60	68	Male	White	25	2	0	5/Complete	3 hospitalized no o2	0	0	30	0		0	0
eGFR 15-29	73	Female	White	27	12	1	5/Complete	4 - mask nasal canula	0	0	30	0		0	0
eGFR >= 60	51	Male	White	31	6	1	5/Complete	3 hospitalized no o2	0	1	10	0		0	0
eGFR 30-59	75	Female	White	21	2	0	2	3 hospitalized no o2	0	0	30	0		0	0
eGFR >= 60	58	Male	White	25	0	1	5/Complete	4 - mask nasal canula	1	0	30	0		0	0
eGFR >= 60	51	Male	White	32	0	0	5/Complete	5 - high flow noninvasive	1	0	30	0		0	0
Dialysis	64	Male	White	36	8	1	5/Complete	4 - mask nasal canula	0	0	30	0		0	0
eGFR >= 60	69	Male	White	23	8	2+	5/Complete	4 - mask nasal canula	1	0	30	0		0	0
eGFR >= 60	47	Male	White	28	5	1	5/Complete	3 hospitalized no o2	0	0	30	0		0	0
eGFR >= 60	66	Male	White	31	3	0	5/Complete	5 - high flow noninvasive	1	0	30	0		0	0
eGFR >= 60	51	Female	White	46	0	1	5/Complete	4 - mask nasal canula	1	0	30	0		0	0
eGFR >= 60	46	Female	White	36	0	0	5/Complete	4 - mask nasal canula	1	0	30	0		0	0
eGFR 15-29	64	Female	White	30	9	0	5/Complete	3 hospitalized no o2	0	0	30	0		0	0
eGFR >= 60	54	Female	White	38	1	1	5/Complete	5 - high flow noninvasive	1	0	30	0		0	0
eGFR >= 60	75	Female	White	29	3	0	5/Complete	8 - Expired	1	0	14	1	Maybe	0	1
eGFR 30-59	68	Male	White	26	2	1	5/Complete	5 - high flow noninvasive	1	0	30	0		0	0
eGFR >= 60	74	Male	White	39	5	1	5/Complete	5 - high flow noninvasive	1	0	30	0		0	0
Dialysis	65	Male	White	25	11	0	5/Complete	8 - Expired	1	0	6	1	Y	0	1
eGFR >= 60	83	Female	White	24	3	0	5/Complete	3 hospitalized no o2	0	0	30	0		0	0
eGFR >= 60	69	Female	White	31	8	0	5/Complete	3 hospitalized no o2	0	0	30	0		0	0
eGFR 15-29	87	Female	White	36	1	0	5/Complete	4 - mask nasal canula	1	0	12	1	Y	0	1
eGFR >= 60	61	Male	White	24	1	1	1	3 hospitalized no o2	1	0	30	0		0	0
eGFR 30-59	79	Female	White	41	9	0	5/Complete	4 - mask nasal canula	1	0	30	0		0	0
eGFR >= 60	63	Male	White	30	3	1	5/Complete	4 - mask nasal canula	0	0	30	0		0	0
Dialysis	46	Male	White	37	0	2+	5/Complete	8 - Expired	1	0	6	1	Y	0	1
eGFR >= 60	67	Male	White	31	3	1	5/Complete	4 - mask nasal canula	1	0	30	0		0	0
eGFR >= 60	81	Female	White	19	2	0	5/Complete	5 - high flow noninvasive	1	0	30	0		0	0
eGFR >= 60	58	Male	White	33	2	1	5/Complete	4 - mask nasal canula	0	0	30	0		0	0
Dialysis	79	Male	White	25	11	0	5/Complete	8 - Expired	0	0	20	1	Y	0	1
eGFR >= 60	82	Female	White	36	2	0	5/Complete	4 - mask nasal canula	1	0	30	0		0	0
eGFR >= 60	61	Female	White	31	2	0	5/Complete	4 - mask nasal canula	1	0	30	0		0	0
eGFR >= 60	77	Female	White	24	1	0	5/Complete	4 - mask nasal canula	1	0	30	0		0	0
eGFR 30-59	82	Female	White	29	2	1	1	4 - mask nasal canula	0	0	30	0		0	0
eGFR 30-59	89	Male	White	37	5	1	1	5 - high flow noninvasive	0	0	30	0		0	0
eGFR >= 60	68	Female	White	39	2	1	5/Complete	4 - mask nasal canula	1	0	30	0		0	0
eGFR >= 60	74	Male	White	31	4	0	5/Complete	4 - mask nasal canula	0	0	30	0		0	0
eGFR >= 60	91	Female	White	21	5	1	5/Complete	4 - mask nasal canula	1	0	30	0		0	0
eGFR 30-59	69	Male	White	35	10	0	5/Complete	8 - Expired	1	0	19	1	Y	0	1
eGFR >= 60	65	Female	White	24	1	0	5/Complete	8 - Expired	1	0	19	1	Y	0	1
eGFR 30-59	87	Female	White	32	9	1	5/Complete	4 - mask nasal canula	1	0	30	0		0	0
eGFR >= 60	89	Male	White	29	9	1	5/Complete	8 - Expired	1	0	4	1	N	1
eGFR >= 60	44	Male	White	34	1	0	5/Complete	4 - mask nasal canula	1	0	30	0		0	0
eGFR >= 60	92	Female	White	25	7	1	5/Complete	4 - mask nasal canula	1	0	30	0		0	0
eGFR >= 60	68	Male	White	26	0	0	5/Complete	3 hospitalized no o2	1	0	30	0		0	0
eGFR >= 60	63	Male	White	38	6	1	5/Complete	5 - high flow noninvasive	1	0	30	0		0	0
eGFR >= 60	75	Male	White	39	10	0	4	3 hospitalized no o2	0	0	30	0		0	0
eGFR >= 60	73	Male	White	25	3	0	5/Complete	4 - mask nasal canula	1	0	30	0		0	0
eGFR >= 60	44	Male	White	35	0	0	5/Complete	3 hospitalized no o2	0	0	30	0		0	0
eGFR >= 60	43	Male	White	31	4	1	5/Complete	5 - high flow noninvasive	1	0	30	0		0	0
eGFR >= 60	62	Male	White	26	3	0	5/Complete	4 - mask nasal canula	1	0	30	0		0	0
eGFR >= 60	77	Female	White	23	6	0	5/Complete	8 - Expired	0	0	9	1	Y	0	1
eGFR >= 60	46	Male	White	40	0	1	5/Complete	5 - high flow noninvasive	1	1	8	0		0	0
eGFR >= 60	70	Female	White	30	0	0	5/Complete	4 - mask nasal canula	1	0	30	0		0	0
eGFR >= 60	89	Male	White		3	0	5/Complete	4 - mask nasal canula	0	0	30	0		0	0
eGFR >= 60	79	Female	White	22	7	1	5/Complete	4 - mask nasal canula	1	0	30	0		0	0
eGFR 30-59	76	Female	White	40	1	0	5/Complete	4 - mask nasal canula	1	0	30	0		0	0
eGFR 30-59	78	Female	White	43	9	2+	5/Complete	6 - Invasive	0	0	30	0		0	0
eGFR 30-59	71	Female	White	21	12	0	1	4 - mask nasal canula	1	0	4	1	Y	1
eGFR >= 60	72	Male	White	43	0	0	5/Complete	5 - high flow noninvasive	1	0	30	0		0	0
eGFR >= 60	60	Male	White	30	1	0	5/Complete	6 - Invasive	1	0	30	0		0	0
eGFR 30-59	64	Male	White	29	1	0	5/Complete	6 - Invasive	1	0	30	0		0	0
eGFR >= 60	65	Male	White	35	7	0	5/Complete	5 - high flow noninvasive	1	0	30	0		0	0
eGFR >= 60	70	Male	White	28	3	1	5/Complete	4 - mask nasal canula	0	0	30	0		0	0
eGFR 30-59	92	Male	White	23	8	0	1	3 hospitalized no o2	1	0	30	0		0	0
eGFR 30-59	94	Male	White	25	9	1	5/Complete	4 - mask nasal canula	0	0	22	1	Unknown	0	1
eGFR >= 60	90	Female	White	21	9	0	5/Complete	5 - high flow noninvasive	1	0	30	0		0	0
eGFR >= 60	52	Male	White	38	0	0	5/Complete	5 - high flow noninvasive	1	0	30	0		0	0
eGFR >= 60	70	Male	White	32	5	1	5/Complete	5 - high flow noninvasive	0	0	30	0		0	0
eGFR >= 60	43	Male	White	35	1	0	5/Complete	4 - mask nasal canula	0	0	30	0		0	0
eGFR >= 60	49	Male	White	26	0	0	5/Complete	4 - mask nasal canula	1	0	30	0		0	0
eGFR 30-59	80	Male	White	29	7	0	5/Complete	5 - high flow noninvasive	0	0	30	0		0	0
eGFR >= 60	83	Male	White	35	4	0	5/Complete	3 hospitalized no o2	0	0	30	0		0	0
eGFR >= 60	70	Male	White	36	3	0	5/Complete	4 - mask nasal canula	0	0	30	0		0	0
eGFR >= 60	75	Female	White	35	4	0	5/Complete	5 - high flow noninvasive	1	0	30	0		0	0
eGFR 30-59	84	Male	White	30	8	0	5/Complete	5 - high flow noninvasive	0	0	30	0		0	0
eGFR >= 60	73	Female	White	25	4	1	5/Complete	4 - mask nasal canula	0	1	16	0		0	0
eGFR 30-59	74	Female	White	44	1	1	5/Complete	4 - mask nasal canula	0	0	30	0		0	0
eGFR 30-59	76	Female	White	24	2	0	5/Complete	4 - mask nasal canula	0	0	30	0		0	0
eGFR >= 60	65	Male	White	25	1	0	5/Complete	4 - mask nasal canula	1	0	30	0		0	0
eGFR >= 60	42	Male	White	39	0	0	5/Complete	5 - high flow noninvasive	1	0	30	0		0	0
eGFR >= 60	61	Male	White	36	6	0	5/Complete	4 - mask nasal canula	1	0	30	0		0	0
eGFR 30-59	85	Male	White	24	8	0	5/Complete	4 - mask nasal canula	0	0	30	0		0	0
eGFR >= 60	61	Female	White	36	0	0	5/Complete	3 hospitalized no o2	0	0	30	0		0	0
eGFR 30-59	89	Female	White	26	6	1	5/Complete	4 - mask nasal canula	1	0	30	0		0	0
eGFR >= 60	41	Male	Native Hawaii/Pacific Islander	29	1	0	2	3 hospitalized no o2	0	0	30	0		0	0
eGFR >= 60	57	Female	White	51	0	0	5/Complete	5 - high flow noninvasive	1	0	30	0		0	0
eGFR 30-59	80	Male	White	27	5	0	4	4 - mask nasal canula	0	0	30	0		0	0
eGFR >= 60	61	Female	White	27	9	0	5/Complete	5 - high flow noninvasive	1	1	12	0		0	0
eGFR 30-59	92	Male	White	28	5	0	2	3 hospitalized no o2	1	1	9	0		0	0
eGFR >= 60	85	Male	White	33	4	0	5/Complete	3 hospitalized no o2	0	0	30	0		0	0
eGFR >= 60	59	Male	Asian	26	0	0	5/Complete	4 - mask nasal canula	0	0	30	0		0	0
eGFR >= 60	49	Male	White	33	10	0	5/Complete	4 - mask nasal canula	0	0	30	0		0	0
eGFR 30-59	88	Male	White	24	8	0	5/Complete	5 - high flow noninvasive	1	0	30	0		0	0
eGFR >= 60	60	Male	White	38	0	0	5/Complete	4 - mask nasal canula	1	0	30	0		0	0
eGFR 30-59	91	Female	White	23	6	0	5/Complete	4 - mask nasal canula	0	0	30	0		0	0
eGFR >= 60	42	Female	Hispanic/Latino	114	9	1	5/Complete	4 - mask nasal canula	0	1	10	0		0	0
eGFR >= 60	50	Male	White	33	6	1	5/Complete	4 - mask nasal canula	0	0	30	0		0	0
eGFR >= 60	76	Male	White	33	2	0	5/Complete	3 hospitalized no o2	1	0	30	0		0	0
eGFR >= 60	74	Male	White	29	3	1	5/Complete	3 hospitalized no o2	1	0	30	0		0	0
eGFR >= 60	41	Male	White	24	0	0	1	4 - mask nasal canula	0	0	30	0		0	0
eGFR >= 60	67	Male	White	26	6	1	5/Complete	4 - mask nasal canula	1	0	30	0		0	0
eGFR >= 60	40	Male	White	38	4	0	5/Complete	5 - high flow noninvasive	1	0	30	0		0	0
eGFR >= 60	73	Male	White	33	5	2+	1	8 - Expired	0	0	10	1	N	0	1
eGFR 30-59	72	Female	White	41	2	1	5/Complete	4 - mask nasal canula	0	0	30	0		0	0
eGFR >= 60	69	Female	White	39	7	1	5/Complete	5 - high flow noninvasive	1	1	29	0		0	0
eGFR >= 60	52	Male	White	45	0	0	5/Complete	5 - high flow noninvasive	1	0	30	0		0	0
eGFR >= 60	55	Male	White	25	2	0	2	4 - mask nasal canula	0	0	30	0		0	0
eGFR 30-59	73	Female	White	34	10	0	5/Complete	4 - mask nasal canula	0	0	30	0		0	0
eGFR 30-59	50	Female	White	44	3	0	4	4 - mask nasal canula	1	0	30	0		0	0
eGFR 30-59	77	Female	White	33	14	0	5/Complete	4 - mask nasal canula	0	0	30	0		0	0
eGFR >= 60	60	Male	White	34	0	1	5/Complete	5 - high flow noninvasive	0	0	30	0		0	0
eGFR 15-29	73	Male	Black or African American	26	9	2+	5/Complete	3 hospitalized no o2	1	0	30	0		0	0
eGFR >= 60	41	Male	White	42	0	0	5/Complete	4 - mask nasal canula	1	0	30	0		0	0
eGFR >= 60	58	Male	White	30	3	0	5/Complete	4 - mask nasal canula	0	0	30	0		0	0
eGFR 15-29	68	Male	White	40	7	1	5/Complete	5 - high flow noninvasive	0	1	11	0		0	0
eGFR >= 60	80	Male	White	26	12	1	5/Complete	4 - mask nasal canula	1	0	30	0		0	0
eGFR >= 60	63	Female	White	25	13	0	5/Complete	4 - mask nasal canula	1	0	30	0		0	0
eGFR >= 60	62	Male	White	29	0	0	5/Complete	5 - high flow noninvasive	1	0	30	0		0	0
eGFR 30-59	82	Female	White	32	11	0	5/Complete	4 - mask nasal canula	0	0	30	0		0	0
eGFR >= 60	83	Male	White	21	5	0	5/Complete	3 hospitalized no o2	1	0	30	0		0	0
eGFR >= 60	72	Female	Asian	27	2	0	5/Complete	4 - mask nasal canula	0	0	30	0		0	0
eGFR 15-29	84	Female	White	24	5	0	2	5 - high flow noninvasive	0	0	8	1	Y	0	1
eGFR >= 60	60	Female	White	33	4	0	5/Complete	5 - high flow noninvasive	0	0	30	0		0	0
eGFR >= 60	60	Female	White	19	4	1	2	3 hospitalized no o2	0	1	19	0		0	0
eGFR >= 60	78	Female	White	22	15	1	5/Complete	4 - mask nasal canula	0	0	30	0		0	0
eGFR >= 60	72	Male	White	29	3	1	5/Complete	5 - high flow noninvasive	1	0	30	0		0	0
eGFR 30-59	57	Male	White	36	0	0	5/Complete	4 - mask nasal canula	1	0	30	0		0	0
eGFR >= 60	59	Female	White	35	1	1	5/Complete	4 - mask nasal canula	1	0	30	0		0	0
eGFR >= 60	62	Male	White	39	0	0	5/Complete	4 - mask nasal canula	1	0	30	0		0	0
eGFR >= 60	46	Male	White	33	0	0	5/Complete	4 - mask nasal canula	0	0	30	0		0	0
eGFR >= 60	59	Female	White	35	0	0	4	4 - mask nasal canula	0	0	30	0		0	0
eGFR 30-59	81	Male	White	27	8	1	5/Complete	3 hospitalized no o2	0	0	14	1	Unknown	0	1
eGFR >= 60	78	Male	White	30	2	1	5/Complete	5 - high flow noninvasive	1	0	30	0		0	0
eGFR >= 60	85	Female	White	33	6	0	5/Complete	4 - mask nasal canula	0	0	30	0		0	0
eGFR >= 60	65	Male	White	35	2	0	2	3 hospitalized no o2	0	0	30	0		0	0
eGFR >= 60	68	Female	White	33	3	0	5/Complete	4 - mask nasal canula	1	0	30	0		0	0
eGFR >= 60	89	Female	White	31	5	0	5/Complete	4 - mask nasal canula	0	0	30	0		0	0
eGFR >= 60	42	Male	White	35	3	1	5/Complete	4 - mask nasal canula	0	0	30	0		0	0
eGFR >= 60	88	Male	White	30	11	0	5/Complete	5 - high flow noninvasive	0	0	30	0		0	0
eGFR >= 60	53	Female	White	30	1	0	5/Complete	3 hospitalized no o2	0	0	30	0		0	0
eGFR >= 60	50	Male	White	31	4	0	5/Complete	4 - mask nasal canula	1	0	30	0		0	0
eGFR >= 60	39	Male	White	59	0	0	5/Complete	5 - high flow noninvasive	1	0	30	0		0	0
eGFR >= 60	64	Male	Unknown	27	0	0	5/Complete	5 - high flow noninvasive	1	0	30	0		0	0
eGFR >= 60	71	Male	White	35	5	0	5/Complete	3 hospitalized no o2	0	0	30	0		0	0
eGFR >= 60	39	Female	White	51	2	1	5/Complete	4 - mask nasal canula	0	0	30	0		0	0
eGFR >= 60	46	Female	White	47	0	0	5/Complete	6 - Invasive	1	0	30	0		0	0
eGFR >= 60	59	Male	White	27	1	0	5/Complete	4 - mask nasal canula	0	0	30	0		0	0
eGFR >= 60	79	Female	White	28	2	0	3	4 - mask nasal canula	1	0	30	0		0	0
eGFR >= 60	76	Female	White		5	0	5/Complete	4 - mask nasal canula	1	0	30	0		0	0
eGFR >= 60	56	Female	White	26	4	1	5/Complete	4 - mask nasal canula	0	0	30	0		0	0
eGFR >= 60	44	Female	White	35	1	1	4	4 - mask nasal canula	0	0	30	0		0	0
eGFR 30-59	82	Male	White	29	8	0	5/Complete	8 - Expired	1	0	5	1	Y	1
eGFR 30-59	93	Female	White	30	7	0	5/Complete	8 - Expired	0	0	9	1	Y	0	1
eGFR >= 60	57	Male	White	30	1	0	5/Complete	8 - Expired	1	0	19	1	Y	0	1
eGFR >= 60	39	Female	White	25	1	2+	5/Complete	4 - mask nasal canula	0	0	30	0		0	0
eGFR >= 60	59	Female	White	40	6	0	5/Complete	4 - mask nasal canula	1	0	30	0		0	0
eGFR >= 60	68	Female	White	36	1	0	5/Complete	4 - mask nasal canula	0	0	30	0		0	0
eGFR 30-59	68	Female	White	35	3	0	3	4 - mask nasal canula	1	0	30	0		0	0
eGFR 30-59	86	Female	White	24	5	1	5/Complete	3 hospitalized no o2	0	0	30	0		0	0
eGFR >= 60	40	Male	White	27	8	2+	5/Complete	3 hospitalized no o2	1	0	30	0		0	0
eGFR >= 60	66	Male	White	25	0	2+	5/Complete	4 - mask nasal canula	0	0	30	0		0	0
eGFR >= 60	77	Female	White	24	6	2+	5/Complete	3 hospitalized no o2	0	0	30	0		0	0
eGFR >= 60	76	Female	White	28	16	1	2	8 - Expired	1	0	3	1	Y	1
eGFR 30-59	63	Male	White	35	4	0	5/Complete	4 - mask nasal canula	0	0	30	0		0	0
eGFR 30-59	72	Female	White	26	1	0	1	No data from metrics	0	0	30	0		0	0
eGFR >= 60	74	Female	White	38	0	0	5/Complete	5 - high flow noninvasive	1	0	30	0		0	0
eGFR 30-59	72	Male	White	27	10	0	5/Complete	5 - high flow noninvasive	0	0	30	0		0	0
eGFR >= 60	58	Female	White	45	5	1	5/Complete	5 - high flow noninvasive	1	0	30	0		0	0
eGFR >= 60	49	Female	White	35	4	0	4	No data from metrics	0	0	30	0		0	0
eGFR 30-59	56	Female	White	38	1	0	5/Complete	6 - Invasive	0	1	17	0		0	0
eGFR 30-59	69	Female	White	35	9	0	5/Complete	4 - mask nasal canula	0	0	30	0		0	0
eGFR 30-59	80	Female	White	38	9	0	5/Complete	4 - mask nasal canula	0	0	30	0		0	0
eGFR 15-29	92	Female	White	18	5	0	5/Complete	4 - mask nasal canula	1	0	30	0		0	0
eGFR 30-59	88	Male	White	26	5	0	5/Complete	3 hospitalized no o2	0	0	30	0		0	0
eGFR 30-59	43	Female	White	32	2	1	5/Complete	5 - high flow noninvasive	1	0	30	0		0	0
eGFR >= 60	83	Female	White	25	8	0	5/Complete	4 - mask nasal canula	1	0	30	0		0	0
eGFR >= 60	59	Female	White	22	0	1	5/Complete	4 - mask nasal canula	0	0	30	0		0	0
eGFR 30-59	69	Male	White	36	0	0	5/Complete	5 - high flow noninvasive	1	0	30	0		0	0
eGFR 30-59	63	Female	White	36	6	0	5/Complete	4 - mask nasal canula	1	0	30	0		0	0
eGFR 15-29	76	Male	White	37	4	1	5/Complete	3 hospitalized no o2	0	0	30	0		0	0
eGFR 30-59	69	Female	White	25	2	0	5/Complete	4 - mask nasal canula	0	0	30	0		0	0
eGFR >= 60	46	Male	Unknown	26	0	0	5/Complete	6 - Invasive	1	0	30	0		0	0
eGFR >= 60	58	Male	White	42	1	0	5/Complete	5 - high flow noninvasive	1	0	30	0		0	0
eGFR 30-59	80	Female	White	47	12	0	5/Complete	4 - mask nasal canula	0	0	30	0		0	0
eGFR >= 60	80	Female	White	36	3	0	4	6 - Invasive	1	0	30	0		0	0
eGFR >= 60	38	Male	White	40	0	0	5/Complete	4 - mask nasal canula	0	0	30	0		0	0
eGFR >= 60	43	Female	White	34	1	0	5/Complete	5 - high flow noninvasive	0	0	30	0		0	0
eGFR 15-29	52	Male	White	58	9	0	5/Complete	5 - high flow noninvasive	0	0	30	0		0	0
eGFR >= 60	38	Male	Unknown	27	0	0	5/Complete	5 - high flow noninvasive	0	0	30	0		0	0
eGFR 30-59	87	Female	White	25	6	1	5/Complete	6 - Invasive	1	0	30	0		0	0
eGFR >= 60	54	Female	White	46	1	1	5/Complete	4 - mask nasal canula	1	0	30	0		0	0
eGFR >= 60	44	Male	White	32	3	0	5/Complete	6 - Invasive	1	0	30	0		0	0
eGFR >= 60	63	Male	White	47	1	0	5/Complete	5 - high flow noninvasive	1	0	30	0		0	0
eGFR 30-59	75	Male	White	33	10	0	5/Complete	5 - high flow noninvasive	1	0	30	0		0	0
eGFR >= 60	50	Male	White	30	0	0	5/Complete	5 - high flow noninvasive	1	0	30	0		0	0
eGFR >= 60	69	Male	White	45	0	0	5/Complete	5 - high flow noninvasive	1	0	30	0		0	0
eGFR >= 60	82	Male	Asian	24	2	1	5/Complete	3 hospitalized no o2	1	0	30	0		0	0
eGFR 15-29	61	Male	White	28	11	1	3	3 hospitalized no o2	1	1	3	0		0	0
eGFR >= 60	74	Male	White	37	6	0	5/Complete	3 hospitalized no o2	1	0	30	0		0	0
eGFR >= 60	64	Male	White	39	2	0	5/Complete	5 - high flow noninvasive	0	0	30	0		0	0
eGFR 30-59	75	Male	White		0	0	3	8 - Expired	1	0	10	1	Y	0	1
eGFR >= 60	70	Male	White	44	6	0	5/Complete	5 - high flow noninvasive	0	0	30	0		0	0
eGFR >= 60	54	Male	White	39	4	0	5/Complete	5 - high flow noninvasive	1	0	30	0		0	0
eGFR >= 60	61	Male	Asian	26	3	0	4	3 hospitalized no o2	0	1	15	0		0	0
eGFR 15-29	76	Female	White	31	12	0	5/Complete	4 - mask nasal canula	1	0	30	0		0	0
eGFR >= 60	38	Male	White	32	5	0	5/Complete	4 - mask nasal canula	1	0	30	0		0	0
eGFR >= 60	64	Female	White	30	1	0	5/Complete	4 - mask nasal canula	0	1	7	0		0	0
eGFR >= 60	87	Male	White	22	2	1	5/Complete	5 - high flow noninvasive	1	0	30	0		0	0
eGFR >= 60	44	Female	White	46	0	0	5/Complete	4 - mask nasal canula	1	0	30	0		0	0
eGFR 30-59	88	Male	White	27	6	1	5/Complete	4 - mask nasal canula	1	0	18	1	Y	0	1
eGFR 30-59	83	Male	White	27	4	0	5/Complete	3 hospitalized no o2	0	0	30	0		0	0
eGFR < 15	80	Male	White	21	12	1	1	8 - Expired	1	0	25	1	Y	0	1
eGFR >= 60	68	Female	White	31	2	0	5/Complete	4 - mask nasal canula	0	0	30	0		0	0
eGFR >= 60	80	Female	White	25	9	0	5/Complete	4 - mask nasal canula	1	0	30	0		0	0
eGFR 30-59	87	Female	White	18	1	0	5/Complete	No data from metrics	1	0	8	1	Y	0	1
eGFR >= 60	37	Male	White	36	0	0	2	4 - mask nasal canula	0	0	30	0		0	0
eGFR >= 60	36	Male	White	34	3	1	5/Complete	4 - mask nasal canula	0	0	30	0		0	0
eGFR 30-59	92	Female	White	29	4	2+	5/Complete	4 - mask nasal canula	0	0	30	0		0	0
eGFR >= 60	73	Female	White	21	3	0	5/Complete	4 - mask nasal canula	0	0	30	0		0	0
eGFR 30-59	51	Male	White	45	6	1	5/Complete	5 - high flow noninvasive	1	0	30	0		0	0
eGFR >= 60	50	Female	White	38	1	1	5/Complete	4 - mask nasal canula	1	0	30	0		0	0
eGFR >= 60	82	Male	White	33	10	0	5/Complete	4 - mask nasal canula	0	0	30	0		0	0
eGFR >= 60	50	Female	Asian	23	3	0	5/Complete	4 - mask nasal canula	0	0	30	0		0	0
eGFR >= 60	61	Female	White	21	9	1	5/Complete	4 - mask nasal canula	1	0	30	0		0	0
eGFR 30-59	89	Female	White	23	8	0	5/Complete	4 - mask nasal canula	1	0	30	0		0	0
eGFR 30-59	62	Male	White	37	2	0	5/Complete	3 hospitalized no o2	1	0	30	0		0	0
eGFR >= 60	62	Male	White	36	1	0	5/Complete	3 hospitalized no o2	1	0	30	0		0	0
eGFR 30-59	66	Female	White	47	7	0	5/Complete	5 - high flow noninvasive	0	0	30	0		0	0
eGFR 15-29	78	Male	White	28	5	0	5/Complete	4 - mask nasal canula	0	0	30	0		0	0
eGFR >= 60	70	Male	Asian	17	1	0	5/Complete	8 - Expired	1	0	15	1	Y	0	1
eGFR 30-59	88	Female	White	26	4	0	3	4 - mask nasal canula	0	0	30	0		0	0
eGFR >= 60	43	Female	White	39	0	1	5/Complete	4 - mask nasal canula	0	0	30	0		0	0
eGFR 30-59	61	Male	White	31	4	0	1	5 - high flow noninvasive	0	0	30	0		0	0
Dialysis	64	Male	Asian	19	8	0	5/Complete	4 - mask nasal canula	1	0	30	0		0	0
eGFR >= 60	41	Male	White	54	5	0	5/Complete	5 - high flow noninvasive	1	0	30	0		0	0
eGFR >= 60	58	Female	White	29	2	0	3	4 - mask nasal canula	0	1	8	0		0	0
eGFR >= 60	79	Female	White	33	3	0	5/Complete	4 - mask nasal canula	1	0	30	0		0	0
eGFR >= 60	66	Female	White	48	2	1	5/Complete	4 - mask nasal canula	0	0	30	0		0	0
eGFR >= 60	39	Male	White	31	1	2+	5/Complete	4 - mask nasal canula	1	0	30	0		0	0
eGFR >= 60	62	Male	White	34	1	0	5/Complete	5 - high flow noninvasive	1	0	30	0		0	0
eGFR 30-59	62	Female	White	32	4	1	5/Complete	4 - mask nasal canula	1	0	30	0		0	0
eGFR >= 60	71	Male	White	39	8	0	5/Complete	4 - mask nasal canula	0	0	30	0		0	0
eGFR 30-59	70	Male	White	31	6	0	5/Complete	5 - high flow noninvasive	1	0	30	0		0	0
eGFR >= 60	86	Male	White	21	7	0	1	3 hospitalized no o2	0	0	30	0		0	0
eGFR 30-59	68	Male	White	48	2	0	5/Complete	4 - mask nasal canula	0	1	19	0		0	0
eGFR >= 60	68	Male	White	41	6	0	5/Complete	5 - high flow noninvasive	1	0	30	0		0	0
eGFR >= 60	69	Male	White	28	2	1	5/Complete	5 - high flow noninvasive	1	0	30	0		0	0
eGFR >= 60	80	Male	White	30	2	1	5/Complete	5 - high flow noninvasive	0	0	30	0		0	0
eGFR >= 60	59	Female	White	26	1	0	5/Complete	4 - mask nasal canula	0	0	30	0		0	0
eGFR >= 60	77	Female	White	24	5	0	5/Complete	4 - mask nasal canula	0	0	30	0		0	0
eGFR 30-59	96	Male	White	27	1	0	5/Complete	8 - Expired	0	0	27	1	Y	0	1
eGFR >= 60	43	Male	White	34	0	0	5/Complete	4 - mask nasal canula	1	0	30	0		0	0
eGFR 30-59	81	Female	White	25	6	0	5/Complete	4 - mask nasal canula	0	0	30	0		0	0
eGFR 30-59	58	Female	White	54	0	1	5/Complete	5 - high flow noninvasive	0	0	30	0		0	0
eGFR >= 60	79	Female	White		7	0	5/Complete	4 - mask nasal canula	0	0	30	0		0	0
eGFR >= 60	60	Female	White	39	2	0	5/Complete	5 - high flow noninvasive	1	0	30	0		0	0
eGFR >= 60	62	Female	White	31	2	1	5/Complete	4 - mask nasal canula	0	0	30	0		0	0
eGFR 30-59	65	Male	White	34	4	1	1	5 - high flow noninvasive	0	0	30	0		0	0
eGFR 30-59	89	Female	White	23	1	0	5/Complete	5 - high flow noninvasive	1	0	15	1	Y	0	1
eGFR 30-59	77	Male	White	27	5	1	5/Complete	5 - high flow noninvasive	1	0	30	0		0	0
eGFR >= 60	36	Female	White	31	0	0	5/Complete	5 - high flow noninvasive	1	0	30	0		0	0
eGFR 15-29	92	Male	White	24	10	1	5/Complete	4 - mask nasal canula	0	0	30	0		0	0
eGFR 30-59	61	Female	White	32	10	1	2	8 - Expired	1	0	2	1	N	1
eGFR >= 60	69	Male	White		3	0	3	3 hospitalized no o2	0	0	30	0		0	0
eGFR 15-29	84	Female	White	33	7	1	5/Complete	3 hospitalized no o2	1	0	30	0		0	0
eGFR 30-59	89	Male	White	28	12	1	5/Complete	8 - Expired	1	0	13	1	Y	0	1
eGFR 30-59	65	Male	White	36	6	0	5/Complete	4 - mask nasal canula	0	0	30	0		0	0
eGFR 30-59	80	Male	White	26	6	1	5/Complete	8 - Expired	1	0	6	1	Y	0	1
eGFR >= 60	51	Female	White	47	1	0	5/Complete	5 - high flow noninvasive	0	0	30	0		0	0
eGFR >= 60	48	Male	White	31	1	0	1	3 hospitalized no o2	1	0	30	0		0	0
eGFR >= 60	70	Male	White	31	4	0	5/Complete	3 hospitalized no o2	1	0	30	0		0	0
eGFR >= 60	87	Female	White	31	3	0	5/Complete	5 - high flow noninvasive	1	0	30	0		0	0
eGFR 30-59	89	Male	White	22	6	0	5/Complete	3 hospitalized no o2	1	1	9	0		0	0
eGFR >= 60	59	Male	White	31	0	1	5/Complete	4 - mask nasal canula	0	0	30	0		0	0
Dialysis	65	Female	White	28	10	0	5/Complete	5 - high flow noninvasive	1	0	30	0		0	0
eGFR 30-59	76	Male	White	29	4	0	5/Complete	4 - mask nasal canula	0	0	30	0		0	0
eGFR >= 60	45	Female	White	50	1	0	5/Complete	5 - high flow noninvasive	1	0	30	0		0	0
eGFR >= 60	76	Male	White	24	9	1	5/Complete	4 - mask nasal canula	0	0	30	0		0	0
eGFR 30-59	75	Female	White	34	6	0	5/Complete	3 hospitalized no o2	0	0	30	0		0	0
eGFR >= 60	56	Female	White	44	7	0	5/Complete	4 - mask nasal canula	0	0	30	0		0	0
eGFR 30-59	55	Male	White	29	0	0	5/Complete	4 - mask nasal canula	1	0	30	0		0	0
eGFR >= 60	40	Male	White	47	0	0	5/Complete	4 - mask nasal canula	1	0	30	0		0	0
eGFR >= 60	33	Female	White	41	1	1	5/Complete	6 - Invasive	1	0	30	0		0	0
eGFR >= 60	33	Male	White	28	2	0	2	4 - mask nasal canula	0	0	30	0		0	0
eGFR >= 60	57	Female	White	39	0	0	5/Complete	4 - mask nasal canula	1	0	30	0		0	0
eGFR >= 60	73	Male	White	29	1	1	5/Complete	5 - high flow noninvasive	1	0	30	0		0	0
eGFR >= 60	54	Female	White	35	1	0	5/Complete	5 - high flow noninvasive	1	0	30	0		0	0
Dialysis	94	Male	White	23	6	1	5/Complete	5 - high flow noninvasive	0	0	13	1	Y	0	1
eGFR 30-59	72	Male	White	32	6	0	5/Complete	3 hospitalized no o2	0	0	30	0		0	0
eGFR >= 60	45	Male	White	33	8	1	5/Complete	4 - mask nasal canula	1	0	30	0		0	0
eGFR >= 60	34	Female	White	24	0	0	5/Complete	4 - mask nasal canula	1	0	30	0		0	0
eGFR >= 60	65	Male	White	27	0	0	5/Complete	5 - high flow noninvasive	1	0	12	1	Y	0	1
eGFR 30-59	47	Male	White		2	0	5/Complete	4 - mask nasal canula	1	0	30	0		0	0
eGFR >= 60	63	Female	White	31	6	1	5/Complete	5 - high flow noninvasive	1	0	30	0		0	0
eGFR >= 60	59	Female	White	35	3	0	5/Complete	4 - mask nasal canula	1	0	30	0		0	0
Dialysis	78	Female	White		9	0	4	8 - Expired	0	0	8	1	Y	0	1
eGFR >= 60	53	Female	White	42	2	1	5/Complete	5 - high flow noninvasive	1	0	30	0		0	0
eGFR >= 60	48	Male	White	56	1	0	5/Complete	6 - Invasive	1	0	30	0		0	0
eGFR 15-29	84	Female	White	20	14	0	5/Complete	4 - mask nasal canula	1	0	30	0		0	0
eGFR >= 60	33	Female	Hispanic/Latino	50	0	1	5/Complete	5 - high flow noninvasive	1	0	30	0		0	0
eGFR 30-59	64	Male	White	30	4	1	5/Complete	4 - mask nasal canula	1	0	30	0		0	0
eGFR >= 60	48	Female	White	29	3	0	5/Complete	4 - mask nasal canula	1	1	7	0		0	0
eGFR >= 60	47	Female	White	58	2	0	5/Complete	4 - mask nasal canula	0	0	30	0		0	0
eGFR >= 60	74	Female	White	40	6	0	5/Complete	4 - mask nasal canula	1	0	30	0		0	0
eGFR 30-59	91	Male	White	26	3	1	5/Complete	8 - Expired	1	0	19	1	N	0	1
eGFR >= 60	82	Female	White	23	9	1	5/Complete	4 - mask nasal canula	0	0	30	0		0	0
eGFR >= 60	46	Male	White	31	0	0	5/Complete	5 - high flow noninvasive	1	0	30	0		0	0
eGFR >= 60	76	Male	White	25	6	1	5/Complete	8 - Expired	1	0	17	1	Y	0	1
eGFR 30-59	69	Female	White	28	2	1	5/Complete	3 hospitalized no o2	0	0	30	0		0	0
eGFR 30-59	70	Male	White	38	3	0	5/Complete	5 - high flow noninvasive	1	1	5	0		0	0
eGFR >= 60	32	Female	Asian	60	2	0	5/Complete	4 - mask nasal canula	1	0	30	0		0	0
eGFR >= 60	77	Male	White	29	2	0	5/Complete	3 hospitalized no o2	0	0	30	0		0	0
eGFR >= 60	67	Female	White	32	0	2+	5/Complete	4 - mask nasal canula	1	0	30	0		0	0
eGFR 30-59	46	Male	Asian	27	5	0	5/Complete	3 hospitalized no o2	1	0	30	0		0	0
eGFR >= 60	71	Female	White		0	0	5/Complete	5 - high flow noninvasive	1	0	17	1	Y	0	1
eGFR >= 60	73	Female	Asian	26	2	0	5/Complete	5 - high flow noninvasive	1	1	23	0		0	0
eGFR >= 60	71	Male	Asian	18	2	0	5/Complete	4 - mask nasal canula	1	0	30	0		0	0
eGFR >= 60	60	Female	White	46	1	0	5/Complete	4 - mask nasal canula	0	0	30	0		0	0
eGFR >= 60	60	Male	White	25	3	1	5/Complete	4 - mask nasal canula	1	0	30	0		0	0
eGFR 30-59	31	Male	Hispanic/Latino	28	7	0	5/Complete	3 hospitalized no o2	0	0	30	0		0	0
eGFR >= 60	68	Male	White	32	7	1	5/Complete	5 - high flow noninvasive	0	0	30	0		0	0
eGFR 30-59	72	Female	White	54	8	1	5/Complete	5 - high flow noninvasive	1	0	30	0		0	0
Dialysis	69	Female	White	42	9	0	5/Complete	3 hospitalized no o2	1	0	30	0		0	0
Dialysis	70	Female	White	37	12	2+	1	5 - high flow noninvasive	0	0	30	0		0	0
eGFR 30-59	78	Male	White	32	10	0	5/Complete	3 hospitalized no o2	0	1	18	0		0	0
eGFR >= 60	54	Female	White	32	1	0	5/Complete	3 hospitalized no o2	1	0	30	0		0	0
eGFR >= 60	53	Female	White	33	7	0	5/Complete	4 - mask nasal canula	0	0	30	0		0	0
eGFR >= 60	84	Male	White	25	7	1	5/Complete	4 - mask nasal canula	0	0	30	0		0	0
eGFR >= 60	56	Male	White	42	5	0	5/Complete	5 - high flow noninvasive	1	0	30	0		0	0
eGFR >= 60	43	Male	White	39	0	1	5/Complete	4 - mask nasal canula	0	0	30	0		0	0
eGFR >= 60	72	Male	White	35	2	1	5/Complete	4 - mask nasal canula	0	0	30	0		0	0
eGFR >= 60	30	Male	White		2	0	3	4 - mask nasal canula	0	0	30	0		0	0
eGFR 30-59	38	Male	White	31	3	1	5/Complete	5 - high flow noninvasive	0	0	30	0		0	0
eGFR >= 60	36	Male	White	33	4	0	5/Complete	5 - high flow noninvasive	1	1	13	0		0	0
eGFR >= 60	51	Female	White	28	0	0	5/Complete	3 hospitalized no o2	0	0	30	0		0	0
eGFR >= 60	75	Female	White	33	1	0	5/Complete	5 - high flow noninvasive	0	0	30	0		0	0
eGFR >= 60	58	Male	White	26	8	0	5/Complete	4 - mask nasal canula	0	1	5	0		0	0
eGFR >= 60	71	Female	White	32	5	1	5/Complete	5 - high flow noninvasive	1	0	30	0		0	0
eGFR >= 60	41	Male	White	28	0	0	5/Complete	4 - mask nasal canula	1	0	30	0		0	0
eGFR >= 60	64	Male	White	36	0	0	5/Complete	5 - high flow noninvasive	0	0	30	0		0	0
eGFR >= 60	56	Male	White	50	0	0	5/Complete	3 hospitalized no o2	0	0	30	0		0	0
Dialysis	38	Male	Asian	51	8	0	5/Complete	5 - high flow noninvasive	0	0	30	0		0	0
eGFR 30-59	90	Male	White	26	8	0	5/Complete	4 - mask nasal canula	0	0	30	0		0	0
eGFR >= 60	87	Female	White	24	4	1	5/Complete	4 - mask nasal canula	1	0	30	0		0	0
eGFR >= 60	36	Female	White	37	0	1	5/Complete	3 hospitalized no o2	0	0	30	0		0	0
eGFR >= 60	66	Male	White	44	6	0	5/Complete	4 - mask nasal canula	1	0	30	0		0	0
eGFR >= 60	59	Male	White	26	1	1	5/Complete	4 - mask nasal canula	1	0	30	0		0	0
eGFR >= 60	76	Female	White	36	3	0	5/Complete	5 - high flow noninvasive	1	0	30	0		0	0
eGFR 30-59	66	Female	White	48	0	0	5/Complete	6 - Invasive	1	0	30	0		0	0
eGFR >= 60	31	Male	White	32	0	1	5/Complete	4 - mask nasal canula	1	0	30	0		0	0
eGFR 30-59	90	Male	Other	28	1	1	5/Complete	5 - high flow noninvasive	1	0	30	0		0	0
eGFR >= 60	62	Male	White	32	3	1	5/Complete	4 - mask nasal canula	0	0	30	0		0	0
eGFR >= 60	51	Female	White	37	0	0	5/Complete	4 - mask nasal canula	1	0	30	0		0	0
eGFR 15-29	56	Male	White	34	2	1	5/Complete	3 hospitalized no o2	0	0	30	0		0	0
eGFR >= 60	53	Male	White	25	7	0	5/Complete	4 - mask nasal canula	0	1	6	0		0	0
eGFR >= 60	53	Female	White	31	0	0	5/Complete	5 - high flow noninvasive	1	0	30	0		0	0
eGFR >= 60	64	Female	White	46	11	0	4	5 - high flow noninvasive	0	0	30	0		0	0
eGFR >= 60	64	Male	White	26	2	0	5/Complete	5 - high flow noninvasive	0	0	30	0		0	0
eGFR >= 60	30	Female	White	39	0	0	4	5 - high flow noninvasive	1	0	30	0		0	0
eGFR >= 60	84	Female	White	34	8	1	5/Complete	4 - mask nasal canula	0	0	30	0		0	0
eGFR >= 60	30	Female	White	38	1	0	5/Complete	4 - mask nasal canula	1	0	30	0		0	0
eGFR 15-29	80	Male	White	31	18	1	5/Complete	4 - mask nasal canula	0	0	30	0		0	0
eGFR >= 60	77	Female	White	26	3	0	5/Complete	3 hospitalized no o2	0	0	30	0		0	0
eGFR >= 60	46	Male	White		0	2+	1	No data from metrics	0	0	30	0		0	0
eGFR >= 60	79	Male	White	24	5	1	5/Complete	5 - high flow noninvasive	1	0	30	0		0	0
eGFR >= 60	91	Male	White	22	3	1	5/Complete	4 - mask nasal canula	1	0	14	1	Y	0	1
eGFR >= 60	50	Male	Hispanic/Latino	30	0	1	5/Complete	4 - mask nasal canula	1	0	30	0		0	0
eGFR 30-59	60	Male	White	20	6	1	5/Complete	3 hospitalized no o2	1	0	30	0		0	0
eGFR >= 60	76	Female	White	27	9	1	5/Complete	5 - high flow noninvasive	0	0	30	0		0	0
eGFR >= 60	83	Male	White	27	6	0	5/Complete	4 - mask nasal canula	1	0	30	0		0	0
eGFR >= 60	77	Male	White	19	9	0	5/Complete	8 - Expired	1	0	25	1	Y	0	1
eGFR >= 60	36	Male	White	38	0	1	5/Complete	4 - mask nasal canula	0	0	30	0		0	0
eGFR >= 60	57	Female	White		7	0	5/Complete	4 - mask nasal canula	1	0	30	0		0	0
eGFR 30-59	72	Female	White	44	2	0	5/Complete	3 hospitalized no o2	0	0	30	0		0	0
eGFR 15-29	73	Male	White	27	5	2+	5/Complete	3 hospitalized no o2	1	0	30	0		0	0
eGFR >= 60	38	Male	White	38	0	0	5/Complete	4 - mask nasal canula	1	0	30	0		0	0
eGFR >= 60	59	Female	White	28	1	1	5/Complete	4 - mask nasal canula	1	0	30	0		0	0
eGFR >= 60	68	Female	White	29	1	1	5/Complete	5 - high flow noninvasive	1	0	30	0		0	0
eGFR 15-29	85	Male	White	27	9	1	5/Complete	4 - mask nasal canula	1	0	30	0		0	0
eGFR >= 60	63	Female	White	38	2	1	5/Complete	5 - high flow noninvasive	0	0	30	0		0	0
eGFR 30-59	61	Female	White	26	0	1	5/Complete	5 - high flow noninvasive	1	0	30	0		0	0
eGFR 15-29	63	Female	White	31	7	2+	5/Complete	4 - mask nasal canula	0	0	30	0		0	0
eGFR >= 60	72	Female	White	25	2	0	5/Complete	6 - Invasive	1	0	30	0		0	0
eGFR >= 60	87	Female	White	31	3	1	5/Complete	5 - high flow noninvasive	0	0	30	0		0	0
eGFR 15-29	69	Female	American Indian/Alaskan Native	34	6	0	5/Complete	5 - high flow noninvasive	1	0	30	0		0	0
eGFR >= 60	63	Female	White		2	0	4	4 - mask nasal canula	0	0	30	0		0	0
eGFR >= 60	43	Male	White	34	0	0	5/Complete	4 - mask nasal canula	0	0	30	0		0	0
eGFR >= 60	78	Male	White	27	0	0	5/Complete	3 hospitalized no o2	1	0	30	0		0	0
eGFR >= 60	28	Male	White	33	0	1	1	5 - high flow noninvasive	0	0	30	0		0	0
eGFR >= 60	51	Male	White	51	1	0	5/Complete	4 - mask nasal canula	1	0	30	0		0	0
eGFR 30-59	77	Female	White	23	8	0	5/Complete	8 - Expired	1	0	23	1	Y	0	1
eGFR 30-59	80	Male	White	33	1	0	5/Complete	8 - Expired	1	0	5	1	Y	1
eGFR >= 60	46	Female	White	35	1	0	5/Complete	3 hospitalized no o2	1	0	30	0		0	0
eGFR 30-59	64	Female	White	45	11	0	5/Complete	4 - mask nasal canula	0	0	30	0		0	0
eGFR 30-59	90	Male	Unknown	24	1	0	5/Complete	3 hospitalized no o2	1	0	30	0		0	0
eGFR >= 60	59	Male	White	29	0	0	5/Complete	3 hospitalized no o2	0	0	30	0		0	0
eGFR 30-59	66	Male	White	34	4	0	5/Complete	5 - high flow noninvasive	0	0	30	0		0	0
eGFR >= 60	27	Male	White	42	2	1	5/Complete	4 - mask nasal canula	1	0	30	0		0	0
eGFR 15-29	69	Male	White	45	5	2+	5/Complete	6 - Invasive	0	0	30	0		0	0
eGFR >= 60	79	Male	White	25	12	1	5/Complete	4 - mask nasal canula	1	1	8	1	Y	0	1
eGFR >= 60	61	Female	White	28	1	1	5/Complete	4 - mask nasal canula	0	0	30	0		0	0
eGFR >= 60	85	Female	White	38	7	0	5/Complete	4 - mask nasal canula	0	0	30	0		0	0
eGFR >= 60	28	Female	White	27	0	1	5/Complete	3 hospitalized no o2	1	0	30	0		0	0
eGFR >= 60	60	Male	White		5	0	5/Complete	5 - high flow noninvasive	1	0	30	0		0	0
eGFR 30-59	88	Female	White	29	7	0	5/Complete	4 - mask nasal canula	0	0	30	0		0	0
eGFR >= 60	70	Male	White	25	0	0	5/Complete	5 - high flow noninvasive	1	0	30	0		0	0
eGFR >= 60	59	Male	White	34	2	0	5/Complete	4 - mask nasal canula	1	0	30	0		0	0
eGFR >= 60	49	Female	White	39	4	0	2	5 - high flow noninvasive	1	0	30	0		0	0
eGFR >= 60	84	Female	White	34	16	0	5/Complete	4 - mask nasal canula	0	0	30	0		0	0
eGFR >= 60	82	Female	White	21	2	1	5/Complete	4 - mask nasal canula	1	0	30	0		0	0
Dialysis	63	Male	Hispanic/Latino	30	9	1	5/Complete	4 - mask nasal canula	0	0	30	0		0	0
eGFR 30-59	86	Male	Unknown		4	1	5/Complete	8 - Expired	1	0	19	1	Y	0	1
eGFR 30-59	64	Male	White	36	12	0	5/Complete	8 - Expired	0	0	11	1	Y	0	1
eGFR 30-59	77	Female	White	38	10	1	5/Complete	4 - mask nasal canula	0	0	30	0		0	0
eGFR 30-59	46	Female	White	33	4	1	5/Complete	4 - mask nasal canula	1	0	30	0		0	0
eGFR 30-59	89	Female	White		1	0	5/Complete	4 - mask nasal canula	1	0	30	0		0	0
eGFR >= 60	35	Male	White		0	0	5/Complete	5 - high flow noninvasive	1	0	30	0		0	0
eGFR 30-59	75	Male	Asian	26	1	0	5/Complete	4 - mask nasal canula	0	0	30	0		0	0
eGFR 30-59	29	Female	White	50	1	1	5/Complete	4 - mask nasal canula	0	0	30	0		0	0
eGFR >= 60	53	Male	Black or African American		5	0	5/Complete	5 - high flow noninvasive	1	0	30	0		0	0
eGFR >= 60	63	Male	White	28	3	1	5/Complete	3 hospitalized no o2	0	0	30	0		0	0
eGFR >= 60	68	Male	White	32	5	0	5/Complete	4 - mask nasal canula	0	0	30	0		0	0
eGFR >= 60	93	Female	White	28	11	1	5/Complete	4 - mask nasal canula	1	0	30	0		0	0
eGFR >= 60	66	Male	White	44	11	0	5/Complete	5 - high flow noninvasive	0	0	30	0		0	0
eGFR >= 60	44	Male	Asian	34	4	0	5/Complete	4 - mask nasal canula	0	0	30	0		0	0
eGFR >= 60	66	Female	White	22	1	1	5/Complete	3 hospitalized no o2	0	0	30	0		0	0
eGFR >= 60	49	Female	White	42	0	0	5/Complete	4 - mask nasal canula	1	0	30	0		0	0
eGFR >= 60	80	Male	White	29	9	1	5/Complete	6 - Invasive	1	0	30	0		0	0
eGFR >= 60	56	Female	Hispanic/Latino	38	5	0	5/Complete	8 - Expired	1	0	16	1	Y	0	1
eGFR 30-59	60	Female	White	37	3	0	5/Complete	5 - high flow noninvasive	1	0	30	0		0	0
eGFR >= 60	44	Female	White	44	1	0	5/Complete	5 - high flow noninvasive	1	0	30	0		0	0
eGFR >= 60	64	Female	White	27	6	0	5/Complete	4 - mask nasal canula	1	0	30	0		0	0
eGFR >= 60	57	Female	Hispanic/Latino	36	3	0	5/Complete	5 - high flow noninvasive	0	0	30	0		0	0
eGFR >= 60	57	Female	White	25	0	0	5/Complete	4 - mask nasal canula	1	0	30	0		0	0
Dialysis	59	Male	White	39	0	0	5/Complete	8 - Expired	1	0	13	1	N	0	1
eGFR 30-59	71	Male	White	37	9	0	5/Complete	3 hospitalized no o2	1	0	30	0		0	0
eGFR >= 60	83	Male	White	27	12	1	5/Complete	4 - mask nasal canula	0	0	30	0		0	0
eGFR >= 60	58	Male	White	33	6	0	5/Complete	4 - mask nasal canula	0	0	30	0		0	0
eGFR >= 60	39	Female	White	40	1	0	5/Complete	4 - mask nasal canula	1	0	30	0		0	0
Dialysis	77	Male	White	32	9	0	5/Complete	4 - mask nasal canula	1	0	30	0		0	0
eGFR >= 60	76	Male	White	37	6	0	5/Complete	4 - mask nasal canula	1	0	30	0		0	0
eGFR >= 60	56	Male	White	43	1	1	5/Complete	4 - mask nasal canula	1	0	30	0		0	0
eGFR >= 60	43	Male	White	26	1	0	5/Complete	5 - high flow noninvasive	1	0	30	0		0	0
eGFR >= 60	92	Female	White	27	2	0	5/Complete	3 hospitalized no o2	1	0	17	1	N	0	1
eGFR 30-59	89	Male	White	33	5	0	5/Complete	5 - high flow noninvasive	1	0	30	0		0	0
eGFR >= 60	69	Male	White	24	1	1	5/Complete	5 - high flow noninvasive	0	0	30	0		0	0
eGFR 15-29	95	Female	White	20	3	0	2	3 hospitalized no o2	1	0	30	0		0	0
eGFR 30-59	60	Female	White	31	10	0	5/Complete	5 - high flow noninvasive	1	0	30	0		0	0
eGFR >= 60	37	Male	White	42	0	2+	5/Complete	5 - high flow noninvasive	1	0	30	0		0	0
eGFR >= 60	57	Male	White	32	1	1	5/Complete	4 - mask nasal canula	1	0	30	0		0	0
eGFR >= 60	45	Female	White	38	0	0	5/Complete	4 - mask nasal canula	1	0	30	0		0	0
eGFR 30-59	81	Male	White	30	8	0	5/Complete	5 - high flow noninvasive	0	0	30	0		0	0
eGFR < 15	69	Female	White	40	13	0	5/Complete	8 - Expired	1	0	17	1	Y	0	1
eGFR >= 60	81	Male	White	35	1	0	5/Complete	4 - mask nasal canula	0	0	30	0		0	0
eGFR >= 60	32	Female	White	29	6	0	5/Complete	4 - mask nasal canula	1	0	30	0		0	0
eGFR >= 60	31	Male	White	54	2	1	5/Complete	5 - high flow noninvasive	0	0	30	0		0	0
eGFR >= 60	57	Female	White		0	1	5/Complete	4 - mask nasal canula	1	0	30	0		0	0
eGFR 30-59	79	Male	White	35	9	0	5/Complete	5 - high flow noninvasive	1	1	5	0		0	0
eGFR < 15	60	Male	White	27	7	0	5/Complete	5 - high flow noninvasive	0	0	30	0		0	0
eGFR 15-29	63	Female	White	35	10	0	5/Complete	4 - mask nasal canula	0	0	30	0		0	0
eGFR >= 60	62	Female	White	24	5	0	5/Complete	4 - mask nasal canula	0	0	30	0		0	0
eGFR 30-59	79	Female	White	21	0	0	5/Complete	4 - mask nasal canula	1	0	30	0		0	0
eGFR >= 60	67	Female	White	35	1	0	5/Complete	5 - high flow noninvasive	0	0	30	0		0	0
eGFR 15-29	91	Male	White	25	7	0	5/Complete	4 - mask nasal canula	1	0	30	0		0	0
eGFR >= 60	78	Male	White	29	9	0	1	3 hospitalized no o2	0	0	30	0		0	0
eGFR >= 60	49	Male	White	69	2	0	5/Complete	6 - Invasive	1	0	30	0		0	0
eGFR >= 60	27	Male	White	32	0	0	4	5 - high flow noninvasive	1	0	30	0		0	0
eGFR 30-59	84	Female	White	26	2	1	5/Complete	8 - Expired	1	0	5	1	Y	1
eGFR >= 60	77	Male	White	25	8	0	5/Complete	5 - high flow noninvasive	0	0	30	0		0	0
Dialysis	71	Female	Hispanic/Latino	30	9	1	5/Complete	5 - high flow noninvasive	1	0	30	0		0	0
eGFR < 15	66	Male	Hispanic/Latino	54	9	1	5/Complete	5 - high flow noninvasive	1	0	30	0		0	0
eGFR >= 60	53	Male	White	29	15	0	5/Complete	5 - high flow noninvasive	1	0	30	0		0	0
eGFR >= 60	26	Male	White	26	0	0	5/Complete	4 - mask nasal canula	1	0	30	0		0	0
eGFR >= 60	46	Female	White	44	2	0	5/Complete	5 - high flow noninvasive	1	0	30	0		0	0
eGFR >= 60	91	Female	White	33	2	1	5/Complete	4 - mask nasal canula	1	0	30	0		0	0
eGFR >= 60	77	Male	White	35	1	1	5/Complete	5 - high flow noninvasive	1	0	30	0		0	0
eGFR 15-29	61	Female	White	41	1	0	5/Complete	5 - high flow noninvasive	1	0	30	0		0	0
eGFR >= 60	88	Female	White	22	2	2+	5/Complete	3 hospitalized no o2	1	0	30	0		0	0
eGFR 30-59	86	Male	White	25	7	0	5/Complete	8 - Expired	1	0	10	1	Y	0	1
eGFR >= 60	54	Female	White	35	0	0	5/Complete	4 - mask nasal canula	1	0	30	0		0	0
eGFR 30-59	59	Male	White	54	6	0	5/Complete	5 - high flow noninvasive	0	0	30	0		0	0
eGFR 30-59	58	Female	White	44	3	0	2	3 hospitalized no o2	0	0	30	0		0	0
eGFR >= 60	87	Female	White	37	2	0	5/Complete	8 - Expired	0	0	12	1	Y	0	1
eGFR 15-29	79	Male	American Indian/Alaskan Native	25	6	1	5/Complete	8 - Expired	1	0	30	0		0	0
eGFR >= 60	58	Female	White	39	1	0	3	5 - high flow noninvasive	1	0	30	0		0	0
eGFR >= 60	75	Male	White	46	7	0	5/Complete	5 - high flow noninvasive	0	0	30	0		0	0
eGFR >= 60	80	Male	White	27	1	0	5/Complete	3 hospitalized no o2	0	0	30	0		0	0
eGFR 30-59	87	Male	White	22	10	1	5/Complete	4 - mask nasal canula	0	0	30	0		0	0
eGFR 30-59	85	Female	White	42	2	2+	5/Complete	4 - mask nasal canula	0	0	30	0		0	0
eGFR >= 60	65	Male	Unknown	31	0	0	5/Complete	5 - high flow noninvasive	1	0	30	0		0	0
eGFR >= 60	58	Male	Hispanic/Latino	41	8	0	5/Complete	5 - high flow noninvasive	1	0	30	0		0	0
eGFR >= 60	77	Male	White	27	1	0	1	3 hospitalized no o2	0	0	30	0		0	0
eGFR 30-59	83	Female	White	21	8	0	5/Complete	4 - mask nasal canula	0	0	30	0		0	0
eGFR 30-59	70	Female	White	53	6	0	5/Complete	5 - high flow noninvasive	1	0	30	0		0	0
eGFR >= 60	75	Male	White	34	3	0	5/Complete	8 - Expired	1	0	14	1	Y	0	1
eGFR >= 60	40	Male	White	25	0	0	5/Complete	4 - mask nasal canula	1	1	7	0		0	0
eGFR >= 60	46	Male	White	24	0	0	5/Complete	5 - high flow noninvasive	1	0	30	0		0	0
eGFR >= 60	78	Female	White	20	2	1	5/Complete	4 - mask nasal canula	0	0	30	0		0	0
eGFR >= 60	61	Male	White	38	0	0	4	5 - high flow noninvasive	1	0	30	0		0	0
eGFR >= 60	78	Female	White	25	5	1	5/Complete	4 - mask nasal canula	0	0	30	0		0	0
eGFR >= 60	42	Male	White	30	0	0	5/Complete	5 - high flow noninvasive	1	0	30	0		0	0
eGFR >= 60	83	Male	White	27	3	0	5/Complete	3 hospitalized no o2	1	0	30	0		0	0
eGFR 30-59	49	Male	White	39	0	0	5/Complete	4 - mask nasal canula	1	0	30	0		0	0
Dialysis	58	Female	Hispanic/Latino	38	8	0	5/Complete	4 - mask nasal canula	0	0	30	0		0	0
eGFR >= 60	69	Male	White	29	12	0	5/Complete	6 - Invasive	1	0	30	0		0	0
eGFR 15-29	80	Female	White	41	8	0	5/Complete	4 - mask nasal canula	0	0	30	0		0	0
eGFR >= 60	24	Female	White		0	0	3	4 - mask nasal canula	1	0	30	0		0	0
eGFR >= 60	83	Male	White	24	11	1	5/Complete	4 - mask nasal canula	1	0	30	0		0	0
eGFR >= 60	45	Female	Hispanic/Latino	28	0	1	5/Complete	4 - mask nasal canula	1	0	30	0		0	0
eGFR 30-59	62	Female	White	49	0	0	5/Complete	6 - Invasive	1	0	30	0		0	0
eGFR 30-59	61	Male	Black or African American	34	4	0	5/Complete	3 hospitalized no o2	0	0	30	0		0	0
eGFR >= 60	51	Male	White	59	5	0	5/Complete	5 - high flow noninvasive	0	0	30	0		0	0
eGFR >= 60	46	Female	White	43	0	0	4	3 hospitalized no o2	1	0	30	0		0	0
eGFR >= 60	61	Female	White	31	1	1	5/Complete	3 hospitalized no o2	0	0	30	0		0	0
eGFR >= 60	39	Female	Black or African American	33	0	1	3	4 - mask nasal canula	1	0	30	0		0	0
eGFR >= 60	23	Female	Unknown	35	0	0	5/Complete	5 - high flow noninvasive	1	0	30	0		0	0
eGFR 30-59	52	Male	Hispanic/Latino	39	1	1	5/Complete	4 - mask nasal canula	1	0	30	0		0	0
eGFR >= 60	87	Male	Black or African American	28	3	0	5/Complete	4 - mask nasal canula	0	0	30	0		0	0
eGFR >= 60	42	Female	White	62	1	0	5/Complete	5 - high flow noninvasive	0	0	30	0		0	0
eGFR >= 60	60	Female	White	35	0	0	5/Complete	4 - mask nasal canula	1	0	30	0		0	0
eGFR >= 60	67	Male	Black or African American	35	2	1	5/Complete	4 - mask nasal canula	1	0	30	0		0	0
eGFR >= 60	78	Female	White	24	2	0	5/Complete	4 - mask nasal canula	1	0	30	0		0	0
eGFR >= 60	61	Female	White	34	0	0	5/Complete	4 - mask nasal canula	1	0	30	0		0	0
eGFR >= 60	80	Male	White	27	3	0	5/Complete	4 - mask nasal canula	1	0	30	0		0	0
eGFR 30-59	85	Female	White	27	7	0	5/Complete	4 - mask nasal canula	1	0	30	0		0	0
eGFR >= 60	63	Male	White	52	7	0	5/Complete	4 - mask nasal canula	1	0	30	0		0	0
eGFR >= 60	45	Female	White	36	4	0	5/Complete	3 hospitalized no o2	1	0	30	0		0	0
eGFR 15-29	39	Female	White	32	2	0	5/Complete	4 - mask nasal canula	0	0	30	0		0	0
eGFR 30-59	69	Male	White	34	13	1	5/Complete	5 - high flow noninvasive	1	0	30	0		0	0
eGFR >= 60	68	Female	White	25	13	0	1	4 - mask nasal canula	0	0	30	0		0	0
eGFR 15-29	82	Female	White	36	6	0	5/Complete	4 - mask nasal canula	0	0	30	0		0	0
eGFR >= 60	71	Male	White	45	10	1	5/Complete	4 - mask nasal canula	1	0	30	0		0	0
eGFR >= 60	68	Female	White	21	1	0	5/Complete	4 - mask nasal canula	0	0	30	0		0	0
eGFR >= 60	65	Female	White	25	0	0	5/Complete	4 - mask nasal canula	0	0	30	0		0	0
eGFR 30-59	64	Male	White	35	10	0	5/Complete	4 - mask nasal canula	1	0	30	0		0	0
eGFR >= 60	66	Male	White	25	0	0	5/Complete	4 - mask nasal canula	0	0	30	0		0	0
eGFR >= 60	83	Male	White		3	2+	4	4 - mask nasal canula	1	0	30	0		0	0
eGFR 15-29	65	Male	White	32	3	2+	5/Complete	8 - Expired	1	0	27	1	Y	0	1
eGFR >= 60	58	Female	White	33	0	0	5/Complete	5 - high flow noninvasive	1	0	30	0		0	0
eGFR 30-59	70	Male	Black or African American		7	0	1	3 hospitalized no o2	0	0	30	0		0	0
eGFR >= 60	64	Male	White		2	0	5/Complete	4 - mask nasal canula	1	0	30	0		0	0
eGFR 30-59	76	Male	White	42	9	0	5/Complete	5 - high flow noninvasive	0	0	30	0		0	0
eGFR 30-59	74	Female	White	21	3	1	5/Complete	6 - Invasive	1	0	30	0		0	0
eGFR >= 60	74	Female	White		3	1	5/Complete	4 - mask nasal canula	0	0	24	1	Unknown	0	1
eGFR >= 60	24	Female	White	47	2	1	5/Complete	4 - mask nasal canula	0	0	30	0		0	0
eGFR >= 60	24	Male	White	33	0	0	1	5 - high flow noninvasive	1	0	30	0		0	0
eGFR 30-59	80	Female	White	27	5	0	5/Complete	5 - high flow noninvasive	1	0	30	0		0	0
eGFR >= 60	43	Female	Hispanic/Latino	34	6	0	5/Complete	4 - mask nasal canula	1	0	30	0		0	0
eGFR 30-59	90	Male	White	28	5	1	5/Complete	4 - mask nasal canula	0	0	30	0		0	0
eGFR >= 60	49	Male	White	43	2	0	5/Complete	4 - mask nasal canula	1	0	30	0		0	0
eGFR 15-29	77	Male	White	33	9	1	5/Complete	3 hospitalized no o2	0	0	30	0		0	0
eGFR 30-59	66	Male	White	30	1	1	5/Complete	8 - Expired	1	0	19	1	Y	0	1
eGFR >= 60	29	Male	White	32	1	0	5/Complete	4 - mask nasal canula	0	0	30	0		0	0
eGFR >= 60	30	Female	White		0	0	3	4 - mask nasal canula	0	0	30	0		0	0
eGFR >= 60	57	Female	White	33	1	0	4	4 - mask nasal canula	0	0	30	0		0	0
eGFR >= 60	72	Male	White	31	7	0	5/Complete	4 - mask nasal canula	0	0	30	0		0	0
eGFR >= 60	81	Male	White	33	6	1	5/Complete	4 - mask nasal canula	1	0	30	0		0	0
eGFR >= 60	23	Male	White	38	2	0	5/Complete	4 - mask nasal canula	0	0	30	0		0	0
eGFR >= 60	73	Female	White	28	1	1	2	3 hospitalized no o2	1	0	30	0		0	0
eGFR 30-59	57	Female	White	75	12	0	5/Complete	6 - Invasive	1	0	30	0		0	0
eGFR < 15	71	Female	White	33	7	1	5/Complete	4 - mask nasal canula	1	0	30	0		0	0
eGFR >= 60	76	Male	White	26	8	0	5/Complete	4 - mask nasal canula	0	1	374	0		0	0
eGFR >= 60	69	Male	White	19	5	1	5/Complete	4 - mask nasal canula	1	0	30	0		0	0
eGFR >= 60	22	Male	White	40	0	0	4	4 - mask nasal canula	1	0	30	0		0	0
eGFR >= 60	72	Male	White	44	8	0	5/Complete	4 - mask nasal canula	0	0	30	0		0	0
eGFR 30-59	61	Male	White	31	4	1	5/Complete	4 - mask nasal canula	0	1	19	0		0	0
eGFR >= 60	52	Male	White	29	2	1	5/Complete	5 - high flow noninvasive	0	0	30	0		0	0
eGFR >= 60	22	Male	Other	27	0	1	2	6 - Invasive	1	0	30	0		0	0
eGFR >= 60	81	Female	White	42	10	0	5/Complete	3 hospitalized no o2	0	0	18	1	N	0	1
eGFR >= 60	65	Male	White	30	3	0	5/Complete	4 - mask nasal canula	0	0	30	0		0	0
eGFR >= 60	30	Female	White	20	5	1	5/Complete	3 hospitalized no o2	0	0	30	0		0	0
eGFR >= 60	90	Female	White	19	3	0	5/Complete	3 hospitalized no o2	1	0	30	0		0	0
eGFR >= 60	86	Male	White	28	2	1	5/Complete	5 - high flow noninvasive	1	0	30	0		0	0
eGFR 30-59	72	Male	White	24	4	0	5/Complete	6 - Invasive	1	0	30	0		0	0
eGFR >= 60	97	Female	White	20	8	0	5/Complete	4 - mask nasal canula	1	0	30	0		0	0
eGFR >= 60	71	Male	White	40	9	0	5/Complete	4 - mask nasal canula	0	0	30	0		0	0
eGFR >= 60	51	Female	White	32	2	1	5/Complete	4 - mask nasal canula	0	0	30	0		0	0
eGFR >= 60	26	Female	Asian	33	0	0	5/Complete	5 - high flow noninvasive	1	0	30	0		0	0
eGFR >= 60	52	Female	Other		0	1	5/Complete	4 - mask nasal canula	1	0	30	0		0	0
eGFR 30-59	74	Male	White	24	7	0	5/Complete	5 - high flow noninvasive	1	0	30	0		0	0
eGFR >= 60	85	Male	White	34	1	0	5/Complete	4 - mask nasal canula	1	0	30	0		0	0
eGFR >= 60	43	Male	Hispanic/Latino	32	0	0	5/Complete	3 hospitalized no o2	1	0	30	0		0	0
eGFR 30-59	61	Male	White	35	7	0	5/Complete	3 hospitalized no o2	0	0	30	0		0	0
eGFR >= 60	60	Male	White	31	1	0	5/Complete	4 - mask nasal canula	1	0	30	0		0	0
eGFR >= 60	67	Male	Hispanic/Latino	31	0	0	5/Complete	6 - Invasive	1	0	30	0		0	0
eGFR >= 60	57	Male	White	30	13	0	5/Complete	3 hospitalized no o2	1	0	30	0		0	0
eGFR 30-59	78	Female	White	25	8	0	5/Complete	5 - high flow noninvasive	0	0	30	0		0	0
eGFR >= 60	83	Male	White	22	6	0	5/Complete	3 hospitalized no o2	1	1	6	0		0	0
eGFR >= 60	77	Male	White	25	2	0	5/Complete	4 - mask nasal canula	1	0	30	0		0	0
eGFR 30-59	80	Female	White	24	11	0	5/Complete	3 hospitalized no o2	1	0	30	0		0	0
eGFR >= 60	72	Female	Asian	30	5	0	5/Complete	5 - high flow noninvasive	0	0	30	0		0	0
eGFR >= 60	60	Female	White	28	1	1	5/Complete	8 - Expired	1	0	23	1	Y	0	1
eGFR >= 60	66	Male	Asian	25	1	0	5/Complete	5 - high flow noninvasive	1	0	30	0		0	0
eGFR >= 60	57	Female	White	39	11	0	5/Complete	4 - mask nasal canula	1	0	30	0		0	0
Dialysis	73	Male	White	38	12	0	5/Complete	5 - high flow noninvasive	1	0	30	0		0	0
eGFR 30-59	71	Female	White	43	7	1	5/Complete	5 - high flow noninvasive	1	0	30	0		0	0
eGFR >= 60	72	Male	White	40	1	0	5/Complete	4 - mask nasal canula	0	0	30	0		0	0
eGFR < 15	65	Male	White	22	5	0	5/Complete	5 - high flow noninvasive	0	0	30	0		0	0
eGFR >= 60	70	Male	White	37	6	0	5/Complete	5 - high flow noninvasive	0	0	30	0		0	0
eGFR >= 60	76	Male	White	26	2	1	5/Complete	5 - high flow noninvasive	0	0	30	0		0	0
eGFR >= 60	66	Female	White	30	4	0	5/Complete	4 - mask nasal canula	0	0	30	0		0	0
eGFR >= 60	43	Male	White	28	2	1	2	4 - mask nasal canula	1	0	30	0		0	0
eGFR >= 60	43	Female	White	38	5	0	1	4 - mask nasal canula	0	0	30	0		0	0
eGFR 30-59	53	Female	Asian	32	6	0	5/Complete	3 hospitalized no o2	0	0	30	0		0	0
eGFR 30-59	86	Female	White	30	6	0	5/Complete	4 - mask nasal canula	0	0	30	0		0	0
eGFR 30-59	71	Male	White	28	10	0	5/Complete	4 - mask nasal canula	1	0	30	0		0	0
eGFR 15-29	26	Female	White	34	1	1	5/Complete	6 - Invasive	1	0	30	0		0	0
eGFR 30-59	89	Female	White	22	3	0	1	3 hospitalized no o2	0	0	30	0		0	0
eGFR 15-29	80	Male	White	34	9	0	5/Complete	4 - mask nasal canula	0	0	30	0		0	0
eGFR >= 60	39	Female	Black or African American	30	0	1	2	3 hospitalized no o2	0	0	30	0		0	0
eGFR 30-59	60	Female	White	34	10	0	5/Complete	5 - high flow noninvasive	0	0	30	0		0	0
eGFR >= 60	66	Male	White	24	3	0	5/Complete	4 - mask nasal canula	0	0	30	0		0	0
eGFR >= 60	53	Male	White	29	0	1	5/Complete	4 - mask nasal canula	0	0	30	0		0	0
eGFR >= 60	78	Male	White	27	15	0	5/Complete	5 - high flow noninvasive	0	0	18	1	Y	0	1
eGFR 15-29	75	Male	White	28	11	0	5/Complete	5 - high flow noninvasive	1	0	30	0		0	0
eGFR 15-29	73	Female	White	26	8	0	5/Complete	3 hospitalized no o2	1	0	30	0		0	0
eGFR >= 60	86	Female	White	20	3	0	5/Complete	4 - mask nasal canula	0	0	30	0		0	0
eGFR >= 60	35	Female	White	22	1	1	5/Complete	4 - mask nasal canula	1	0	30	0		0	0
eGFR 30-59	66	Male	Black or African American	26	4	0	5/Complete	4 - mask nasal canula	1	0	30	0		0	0
eGFR >= 60	78	Female	White	26	2	0	5/Complete	3 hospitalized no o2	1	0	30	0		0	0
eGFR >= 60	68	Female	White	22	1	0	5/Complete	4 - mask nasal canula	1	1	8	0		0	0
eGFR >= 60	30	Male	White	35	1	0	5/Complete	4 - mask nasal canula	0	0	30	0		0	0
eGFR >= 60	73	Female	White	40	4	1	5/Complete	4 - mask nasal canula	0	0	30	0		0	0
eGFR >= 60	22	Female	Black or African American	53	0	1	5/Complete	4 - mask nasal canula	0	0	30	0		0	0
eGFR 30-59	87	Male	Black or African American	32	1	0	5/Complete	4 - mask nasal canula	0	0	30	0		0	0
eGFR >= 60	47	Female	White	36	4	0	5/Complete	4 - mask nasal canula	0	0	30	0		0	0
eGFR >= 60	63	Male	White	40	2	1	5/Complete	4 - mask nasal canula	1	0	30	0		0	0
eGFR >= 60	58	Female	White	26	0	1	5/Complete	4 - mask nasal canula	1	0	30	0		0	0
eGFR 30-59	59	Male	White	42	2	1	5/Complete	5 - high flow noninvasive	0	0	30	0		0	0
eGFR >= 60	55	Female	White	21	2	0	5/Complete	4 - mask nasal canula	1	0	30	0		0	0
eGFR >= 60	68	Female	White	24	4	0	5/Complete	4 - mask nasal canula	0	0	30	0		0	0
eGFR >= 60	81	Male	White	26	7	0	5/Complete	4 - mask nasal canula	0	1	10	1	Unknown	0	1
eGFR >= 60	71	Male	White	31	6	1	5/Complete	4 - mask nasal canula	0	0	30	0		0	0
eGFR 15-29	87	Male	White	28	3	1	5/Complete	4 - mask nasal canula	1	0	30	0		0	0
eGFR 15-29	65	Female	White	48	6	0	5/Complete	5 - high flow noninvasive	0	0	30	0		0	0
eGFR 30-59	80	Female	White	32	9	2+	5/Complete	6 - Invasive	1	0	30	0		0	0
eGFR >= 60	54	Female	White	46	5	0	5/Complete	5 - high flow noninvasive	1	0	30	0		0	0
eGFR >= 60	87	Female	White	21	6	2+	5/Complete	4 - mask nasal canula	0	0	30	0		0	0
eGFR >= 60	66	Male	White	18	2	0	5/Complete	4 - mask nasal canula	0	0	30	0		0	0
eGFR >= 60	67	Male	White	26	5	0	5/Complete	4 - mask nasal canula	0	0	30	0		0	0
eGFR >= 60	68	Male	White	23	2	1	5/Complete	4 - mask nasal canula	1	0	16	1	Y	0	1
eGFR >= 60	57	Female	White	27	0	0	5/Complete	3 hospitalized no o2	0	0	30	0		0	0
eGFR >= 60	44	Male	White	47	2	1	5/Complete	8 - Expired	1	0	30	0		0	0
eGFR >= 60	83	Female	White	26	8	0	5/Complete	4 - mask nasal canula	0	0	30	0		0	0
eGFR >= 60	61	Male	Hispanic/Latino	32	3	0	4	5 - high flow noninvasive	1	0	30	0		0	0
eGFR >= 60	39	Female	Hispanic/Latino	34	0	0	5/Complete	5 - high flow noninvasive	1	0	30	0		0	0
eGFR 30-59	69	Male	White	49	1	0	5/Complete	5 - high flow noninvasive	1	0	30	0		0	0
eGFR >= 60	61	Male	White		1	0	5/Complete	3 hospitalized no o2	0	0	30	0		0	0
eGFR 30-59	69	Female	White	38	8	0	5/Complete	3 hospitalized no o2	1	0	30	0		0	0
eGFR 30-59	75	Female	White	44	6	1	5/Complete	5 - high flow noninvasive	1	0	30	0		0	0
eGFR 15-29	62	Female	White	24	6	0	5/Complete	4 - mask nasal canula	0	0	30	0		0	0
eGFR >= 60	76	Female	White	23	3	0	5/Complete	3 hospitalized no o2	0	0	30	0		0	0
eGFR 30-59	90	Male	White	32	12	0	5/Complete	4 - mask nasal canula	1	0	30	0		0	0
eGFR >= 60	66	Male	White	29	2	1	5/Complete	4 - mask nasal canula	0	0	30	0		0	0
eGFR 15-29	79	Male	White	30	9	0	5/Complete	5 - high flow noninvasive	1	0	30	0		0	0
eGFR 30-59	82	Female	White	52	2	0	5/Complete	5 - high flow noninvasive	1	0	30	0		0	0
eGFR 30-59	91	Male	White	46	11	0	5/Complete	5 - high flow noninvasive	0	0	30	0		0	0
eGFR 15-29	57	Male	White	44	8	0	5/Complete	4 - mask nasal canula	1	0	30	0		0	0
eGFR 30-59	73	Female	White	29	18	0	5/Complete	4 - mask nasal canula	0	0	30	0		0	0
eGFR >= 60	81	Female	White	24	8	0	5/Complete	4 - mask nasal canula	1	0	30	0		0	0
eGFR >= 60	59	Male	White	28	0	0	5/Complete	5 - high flow noninvasive	1	0	30	0		0	0
eGFR >= 60	56	Male	Hispanic/Latino	26	3	1	5/Complete	5 - high flow noninvasive	0	0	30	0		0	0
eGFR 30-59	64	Male	Other	26	1	1	5/Complete	5 - high flow noninvasive	0	0	30	0		0	0
eGFR 15-29	87	Female	White	27	6	0	5/Complete	5 - high flow noninvasive	0	0	30	0		0	0
eGFR 30-59	75	Female	Hispanic/Latino	43	15	1	5/Complete	4 - mask nasal canula	0	0	30	0		0	0
eGFR 15-29	91	Female	White	26	8	0	5/Complete	3 hospitalized no o2	0	0	30	0		0	0
eGFR >= 60	69	Female	White	12	8	0	5/Complete	8 - Expired	1	0	10	1	Y	0	1
eGFR >= 60	41	Female	White	60	6	0	5/Complete	5 - high flow noninvasive	1	1	9	0		0	0
eGFR >= 60	93	Male	White		7	0	5/Complete	3 hospitalized no o2	1	0	30	0		0	0
eGFR >= 60	59	Female	White	39	2	0	5/Complete	4 - mask nasal canula	0	0	30	0		0	0
eGFR >= 60	78	Female	White	31	7	1	5/Complete	4 - mask nasal canula	0	1	8	0		0	0
eGFR >= 60	20	Female	White	18	0	0	5/Complete	5 - high flow noninvasive	0	0	30	0		0	0
eGFR 15-29	84	Male	White	28	6	0	5/Complete	8 - Expired	1	0	7	1	Y	0	1
eGFR 30-59	66	Female	White	55	8	0	5/Complete	5 - high flow noninvasive	0	0	30	0		0	0
eGFR >= 60	47	Male	White	44	1	1	5/Complete	5 - high flow noninvasive	1	0	30	0		0	0
eGFR >= 60	45	Female	White	46	1	1	5/Complete	3 hospitalized no o2	0	0	30	0		0	0
eGFR >= 60	44	Female	Other	44	0	1	5/Complete	4 - mask nasal canula	0	0	30	0		0	0
eGFR >= 60	73	Female	White	25	12	0	1	4 - mask nasal canula	0	0	30	0		0	0
eGFR 15-29	72	Male	Black or African American	38	10	0	5/Complete	8 - Expired	1	0	16	1	Y	0	1
eGFR >= 60	54	Male	White	42	1	0	5/Complete	5 - high flow noninvasive	1	0	30	0		0	0
eGFR 30-59	84	Male	White	27	8	0	5/Complete	4 - mask nasal canula	1	0	30	0		0	0
eGFR >= 60	99	Female	Black or African American	32	5	0	5/Complete	8 - Expired	0	0	19	1	Y	0	1
eGFR >= 60	66	Male	White	22	0	0	5/Complete	4 - mask nasal canula	1	0	30	0		0	0
eGFR 30-59	67	Female	White	53	12	0	5/Complete	4 - mask nasal canula	0	0	30	0		0	0
eGFR >= 60	79	Female	Asian	26	1	1	5/Complete	5 - high flow noninvasive	0	0	30	0		0	0
eGFR >= 60	40	Male	Black or African American	29	1	1	4	5 - high flow noninvasive	1	0	30	0		0	0
eGFR >= 60	64	Female	White	27	8	0	5/Complete	4 - mask nasal canula	0	0	30	0		0	0
eGFR >= 60	86	Male	White	28	1	0	1	3 hospitalized no o2	0	0	30	0		0	0
eGFR 15-29	78	Male	White	46	10	0	5/Complete	4 - mask nasal canula	0	0	30	0		0	0
eGFR 30-59	94	Male	White	32	10	0	4	8 - Expired	0	0	4	1	Y	1
eGFR >= 60	90	Female	White	25	13	0	5/Complete	5 - high flow noninvasive	1	0	11	1	Y	0	1
eGFR 30-59	84	Male	White	24	6	1	5/Complete	3 hospitalized no o2	1	0	30	0		0	0
eGFR >= 60	69	Male	White	43	6	1	5/Complete	8 - Expired	0	0	15	1	Y	0	1
eGFR >= 60	76	Male	White	23	13	1	5/Complete	4 - mask nasal canula	1	0	30	0		0	0
eGFR 30-59	92	Female	White	36	5	0	3	4 - mask nasal canula	0	0	30	0		0	0
eGFR >= 60	70	Male	White	23	1	2+	2	3 hospitalized no o2	0	1	6	0		0	0
eGFR 15-29	88	Female	White	33	3	1	5/Complete	4 - mask nasal canula	0	0	30	0		0	0
eGFR >= 60	84	Male	White	30	1	0	5/Complete	6 - Invasive	1	0	30	0		0	0
eGFR >= 60	76	Male	Black or African American	27	1	0	5/Complete	4 - mask nasal canula	1	0	30	0		0	0
eGFR >= 60	67	Female	White	33	1	0	5/Complete	4 - mask nasal canula	1	0	30	0		0	0
eGFR >= 60	77	Male	White	18	7	0	5/Complete	4 - mask nasal canula	0	0	30	0		0	0
eGFR >= 60	52	Male	White	51	6	1	5/Complete	4 - mask nasal canula	1	0	30	0		0	0
Dialysis	59	Female	Other	21	12	0	5/Complete	5 - high flow noninvasive	1	0	30	0		0	0
eGFR >= 60	30	Male	White		0	1	5/Complete	3 hospitalized no o2	0	0	30	0		0	0
eGFR 30-59	59	Male	White	40	1	0	5/Complete	4 - mask nasal canula	0	0	30	0		0	0
eGFR >= 60	58	Female	White	26	2	1	1	4 - mask nasal canula	1	0	30	0		0	0
eGFR 30-59	84	Female	White	34	7	0	5/Complete	6 - Invasive	1	0	12	1	Y	0	1
eGFR 30-59	58	Female	White	47	3	0	4	4 - mask nasal canula	1	0	30	0		0	0
eGFR 30-59	78	Male	White	38	8	0	5/Complete	5 - high flow noninvasive	1	0	30	0		0	0
eGFR >= 60	63	Female	White	45	0	0	5/Complete	5 - high flow noninvasive	1	0	30	0		0	0
Dialysis	55	Male	White	33	6	1	5/Complete	8 - Expired	1	0	19	1	Y	0	1
Dialysis	66	Male	White	30	3	0	5/Complete	6 - Invasive	0	0	30	0		0	0
eGFR 30-59	77	Male	White	37	9	0	5/Complete	5 - high flow noninvasive	1	0	30	0		0	0
eGFR >= 60	74	Male	White	32	2	0	5/Complete	4 - mask nasal canula	0	0	30	0		0	0
eGFR 30-59	42	Male	Hispanic/Latino	52	0	0	5/Complete	5 - high flow noninvasive	1	0	30	0		0	0
eGFR >= 60	18	Male	White	22	1	0	5/Complete	3 hospitalized no o2	1	0	30	0		0	0
eGFR >= 60	56	Male	White	37	2	0	4	3 hospitalized no o2	1	0	30	0		0	0
eGFR >= 60	60	Female	White	37	2	0	5/Complete	4 - mask nasal canula	0	0	30	0		0	0
eGFR 30-59	88	Female	White	28	4	0	5/Complete	3 hospitalized no o2	0	0	30	0		0	0
eGFR >= 60	62	Male	White	35	5	0	5/Complete	4 - mask nasal canula	0	0	30	0		0	0
eGFR 30-59	90	Female	White	25	5	0	5/Complete	4 - mask nasal canula	0	0	17	1	Y	0	1
eGFR >= 60	45	Male	Black or African American		7	0	5/Complete	4 - mask nasal canula	1	0	30	0		0	0
eGFR >= 60	84	Female	White	26	3	0	5/Complete	4 - mask nasal canula	0	0	30	0		0	0
eGFR 30-59	88	Male	White	29	2	0	5/Complete	3 hospitalized no o2	0	0	30	0		0	0
eGFR >= 60	21	Female	Hispanic/Latino	41	6	0	5/Complete	4 - mask nasal canula	1	0	30	0		0	0
eGFR >= 60	69	Male	White	41	6	2+	5/Complete	4 - mask nasal canula	0	1	11	0		0	0
eGFR 30-59	81	Female	White	32	7	1	1	5 - high flow noninvasive		0	30	0		0	0
eGFR >= 60	55	Male	White	43	3	0	5/Complete	4 - mask nasal canula	0	0	30	0		0	0
eGFR >= 60	36	Female	Hispanic/Latino	49	7	0	5/Complete	4 - mask nasal canula	1	0	30	0		0	0
eGFR >= 60	55	Male	White		1	0	5/Complete	4 - mask nasal canula	0	0	30	0		0	0
eGFR >= 60	51	Male	White	32	6	0	5/Complete	3 hospitalized no o2	1	0	30	0		0	0
eGFR >= 60	49	Male	White	31	0	1	1	5 - high flow noninvasive	1	0	30	0		0	0
eGFR >= 60	62	Male	White	35	2	1	5/Complete	3 hospitalized no o2	0	0	30	0		0	0
eGFR >= 60	60	Female	White	39	1	0	2	4 - mask nasal canula	0	0	30	0		0	0
eGFR >= 60	54	Male	White		3	0	5/Complete	5 - high flow noninvasive	1	0	30	0		0	0
eGFR >= 60	63	Male	White	33	8	1	5/Complete	5 - high flow noninvasive	1	0	30	0		0	0
eGFR 30-59	74	Male	White	45	8	0	5/Complete	5 - high flow noninvasive	1	0	30	0		0	0
eGFR 15-29	78	Male	White	45	4	0	5/Complete	5 - high flow noninvasive	1	0	30	0		0	0
eGFR >= 60	68	Female	White		4	1	5/Complete	4 - mask nasal canula	1	0	30	0		0	0
eGFR 30-59	59	Male	White	35	1	0	1	3 hospitalized no o2	1	1	4	0		0	0
eGFR >= 60	80	Male	White	27	4	0	5/Complete	4 - mask nasal canula	0	0	30	0		0	0
eGFR >= 60	81	Female	White	24	2	1	5/Complete	4 - mask nasal canula	1	0	30	0		0	0
eGFR 30-59	50	Male	Asian	28	5	0	2	3 hospitalized no o2	0	0	30	0		0	0
eGFR 30-59	94	Male	White	21	6	0	5/Complete	4 - mask nasal canula	1	0	30	0		0	0
eGFR >= 60	66	Male	White	37	0	0	5/Complete	5 - high flow noninvasive	0	0	30	0		0	0
eGFR >= 60	51	Male	Other	31	6	1	5/Complete	3 hospitalized no o2	0	0	30	0		0	0
eGFR >= 60	57	Male	White	28	0	0	5/Complete	4 - mask nasal canula	1	0	30	0		0	0
eGFR 30-59	85	Male	White	30	9	0	5/Complete	5 - high flow noninvasive	0	1	7	1	Y	0	1
eGFR >= 60	52	Male	White	39	2	1	5/Complete	5 - high flow noninvasive	1	0	30	0		0	0
eGFR 30-59	90	Male	White	30	6	1	5/Complete	4 - mask nasal canula	0	0	30	0		0	0
eGFR >= 60	82	Female	White		4	0	5/Complete	4 - mask nasal canula	0	0	30	0		0	0
eGFR >= 60	55	Male	White	33	5	1	5/Complete	4 - mask nasal canula	0	0	30	0		0	0
eGFR >= 60	51	Female	White	27	4	1	1	3 hospitalized no o2	1	0	30	0		0	0
eGFR 30-59	52	Female	White	47	5	0	5/Complete	No data from metrics	0	0	30	0		0	0
eGFR < 15	83	Male	White	21	8	0	5/Complete	4 - mask nasal canula	0	0	30	0		0	0
eGFR >= 60	40	Female	White	57	1	1	5/Complete	4 - mask nasal canula	1	0	30	0		0	0
Dialysis	19	Female	American Indian/Alaskan Native	35	6	1	5/Complete	8 - Expired	1	0	30	0		0	0
eGFR >= 60	78	Female	White	24	8	1	3	4 - mask nasal canula	0	0	30	0		0	0
eGFR >= 60	29	Male	White	43	0	0	5/Complete	4 - mask nasal canula	1	0	30	0		0	0
eGFR >= 60	79	Male	White	26	12	0	5/Complete	4 - mask nasal canula	0	0	26	1	Unknown	0	1
eGFR >= 60	53	Male	White		0	0	2	4 - mask nasal canula	1	0	30	0		0	0
eGFR 30-59	67	Female	Black or African American		2	0	5/Complete	5 - high flow noninvasive	0	0	18	1	Maybe	0	1
eGFR >= 60	57	Female	Asian	27	0	0	5/Complete	5 - high flow noninvasive	1	0	30	0		0	0
eGFR >= 60	87	Female	White	20	6	0	5/Complete	3 hospitalized no o2	1	0	30	0		0	0
eGFR >= 60	63	Male	White	30	3	1	5/Complete	5 - high flow noninvasive	1	0	30	0		0	0
eGFR 30-59	50	Female	White	33	9	1	5/Complete	4 - mask nasal canula	1	0	30	0		0	0
eGFR >= 60	48	Male	White	39	1	1	5/Complete	4 - mask nasal canula	1	0	30	0		0	0
eGFR >= 60	56	Male	White	35	3	0	5/Complete	6 - Invasive	1	0	29	0		0	0
eGFR >= 60	83	Female	White	38	4	0	5/Complete	5 - high flow noninvasive	1	0	8	1	Y	0	1
eGFR 30-59	65	Male	White	43	8	0	5/Complete	6 - Invasive	1	0	30	0		0	0
eGFR 30-59	95	Female	White	31	3	2+	4	4 - mask nasal canula	0	0	30	0		0	0
eGFR >= 60	77	Male	White	36	7	0	5/Complete	3 hospitalized no o2	0	0	30	0		0	0
eGFR >= 60	69	Female	White	25	5	1	5/Complete	3 hospitalized no o2	0	0	30	0		0	0
eGFR >= 60	48	Male	White	31	0	0	4	5 - high flow noninvasive	1	0	30	0		0	0
eGFR >= 60	73	Male	White	23	1	0	5/Complete	4 - mask nasal canula	1	0	30	0		0	0
eGFR >= 60	52	Female	White		1	0	5/Complete	3 hospitalized no o2	1	0	30	0		0	0
eGFR >= 60	67	Male	White	40	1	1	5/Complete	4 - mask nasal canula	1	0	30	0		0	0
eGFR 30-59	79	Male	Hispanic/Latino	27	4	1	5/Complete	6 - Invasive	1	0	26	1	Maybe	0	1
eGFR 30-59	66	Male	White	43	12	1	5/Complete	5 - high flow noninvasive	1	1	9	1	Y	0	1
eGFR >= 60	67	Female	White	25	0	0	5/Complete	4 - mask nasal canula	1	0	30	0		0	0
eGFR >= 60	66	Female	White	22	1	0	5/Complete	6 - Invasive	1	0	30	0		0	0
eGFR >= 60	70	Male	White	34	12	1	1	4 - mask nasal canula	0	0	30	0		0	0
eGFR >= 60	62	Male	White	37	3	0	3	5 - high flow noninvasive	1	0	30	0		0	0
eGFR >= 60	23	Male	White	32	0	1	5/Complete	3 hospitalized no o2	0	0	30	0		0	0
eGFR >= 60	40	Female	Hispanic/Latino	24	1	0	5/Complete	7 - ECMO	1	0	30	0		0	0
eGFR 30-59	75	Male	White	30	8	0	5/Complete	4 - mask nasal canula	0	0	30	0		0	0
eGFR >= 60	54	Male	White	52	8	0	5/Complete	5 - high flow noninvasive	0	0	30	0		0	0
eGFR >= 60	45	Female	White	34	0	1	5/Complete	6 - Invasive	1	0	30	0		0	0
eGFR 30-59	62	Female	White	27	2	0	5/Complete	3 hospitalized no o2	0	0	30	0		0	0
eGFR < 15	70	Male	White	30	6	0	5/Complete	3 hospitalized no o2	0	0	30	0		0	0
eGFR 30-59	65	Male	White	38	4	0	5/Complete	4 - mask nasal canula	0	0	30	0		0	0
eGFR >= 60	47	Male	White	44	2	1	5/Complete	5 - high flow noninvasive	0	0	30	0		0	0
eGFR 30-59	97	Female	White	21	3	1	5/Complete	5 - high flow noninvasive	1	0	10	1	Y	0	1
eGFR 30-59	77	Female	White	18	7	1	5/Complete	4 - mask nasal canula	0	1	9	0		0	0
eGFR >= 60	49	Male	White	37	1	0	5/Complete	4 - mask nasal canula	1	0	30	0		0	0
eGFR >= 60	79	Male	White		6	1	5/Complete	5 - high flow noninvasive	1	0	30	0		0	0
eGFR >= 60	57	Male	White	37	2	0	5/Complete	3 hospitalized no o2	0	1	13	0		0	0
eGFR >= 60	70	Female	White	33	0	0	5/Complete	4 - mask nasal canula	1	0	30	0		0	0
eGFR >= 60	92	Male	White	20	6	1	1	4 - mask nasal canula	0	0	4	1	N	1
eGFR >= 60	57	Male	Hispanic/Latino	30	0	0	5/Complete	5 - high flow noninvasive	1	0	30	0		0	0
eGFR 15-29	94	Male	White	25	7	0	4	8 - Expired	1	0	4	1	Y	1
eGFR >= 60	34	Female	White	25	5	0	5/Complete	3 hospitalized no o2	0	0	30	0		0	0
eGFR >= 60	47	Female	Asian	37	1	0	5/Complete	4 - mask nasal canula	1	0	30	0		0	0
Dialysis	77	Female	White	35	7	1	5/Complete	4 - mask nasal canula	1	0	30	0		0	0
eGFR >= 60	74	Male	White		1	0	5/Complete	3 hospitalized no o2	0	0	30	0		0	0
eGFR >= 60	50	Female	Black or African American	61	8	0	5/Complete	4 - mask nasal canula	0	0	30	0		0	0
eGFR 30-59	18	Female	Hispanic/Latino	22	7	1	3	3 hospitalized no o2	1	0	30	0		0	0
eGFR >= 60	65	Female	White	26	2	1	5/Complete	4 - mask nasal canula	0	0	30	0		0	0
eGFR >= 60	80	Male	Hispanic/Latino	23	5	1	5/Complete	3 hospitalized no o2	0	1	7	0		0	0
eGFR >= 60	73	Female	White	26	3	0	5/Complete	5 - high flow noninvasive	1	0	30	0		0	0
eGFR >= 60	47	Male	White	39	0	0	5/Complete	5 - high flow noninvasive	0	0	30	0		0	0
eGFR >= 60	55	Male	Hispanic/Latino	31	2	0	2	4 - mask nasal canula	1	0	30	0		0	0
eGFR 30-59	79	Male	White	34	6	0	5/Complete	8 - Expired	1	0	9	1	Y	0	1
eGFR >= 60	68	Male	White	25	13	0	5/Complete	5 - high flow noninvasive	1	1	9	0		0	0
eGFR 30-59	86	Female	White	24	11	0	5/Complete	5 - high flow noninvasive	1	0	30	0		0	0
eGFR 30-59	62	Male	White	42	4	0	5/Complete	5 - high flow noninvasive	1	0	30	0		0	0
eGFR >= 60	58	Female	White		0	1	3	4 - mask nasal canula	1	0	30	0		0	0
eGFR >= 60	33	Female	Hispanic/Latino	38	0	0	5/Complete	3 hospitalized no o2	0	0	30	0		0	0
eGFR >= 60	55	Male	White	23	0	0	5/Complete	4 - mask nasal canula	1	0	30	0		0	0
eGFR >= 60	52	Female	White	35	5	0	5/Complete	4 - mask nasal canula	1	0	30	0		0	0
eGFR 30-59	81	Male	White	41	4	0	5/Complete	5 - high flow noninvasive	0	0	30	0		0	0
eGFR 15-29	74	Female	White	48	9	0	5/Complete	5 - high flow noninvasive	0	0	30	0		0	0
eGFR 30-59	66	Male	White	30	0	0	5/Complete	3 hospitalized no o2	1	0	30	0		0	0
eGFR >= 60	83	Male	White	22	1	1	3	3 hospitalized no o2	1	0	30	0		0	0
eGFR >= 60	71	Male	White	33	6	0	3	5 - high flow noninvasive	1	0	30	0		0	0
eGFR >= 60	52	Female	White	65	5	0	5/Complete	5 - high flow noninvasive	1	0	30	0		0	0
eGFR 15-29	54	Male	White	45	6	0	5/Complete	5 - high flow noninvasive	1	0	30	0		0	0
eGFR 30-59	67	Male	White	36	5	0	5/Complete	4 - mask nasal canula	0	0	30	0		0	0
eGFR >= 60	56	Male	White	31	3	2+	5/Complete	4 - mask nasal canula	1	0	30	0		0	0
eGFR >= 60	79	Male	White	29	3	1	5/Complete	5 - high flow noninvasive	0	0	30	0		0	0
eGFR >= 60	44	Male	White	53	2	1	5/Complete	6 - Invasive	1	0	30	0		0	0
eGFR >= 60	58	Male	White	32	2	0	5/Complete	5 - high flow noninvasive	0	0	30	0		0	0
eGFR >= 60	45	Female	White	34	0	0	5/Complete	5 - high flow noninvasive	1	0	30	0		0	0
eGFR >= 60	78	Male	White		8	1	1	3 hospitalized no o2	1	0	30	0		0	0
eGFR >= 60	31	Male	White	44	2	1	5/Complete	6 - Invasive	1	0	30	0		0	0
eGFR >= 60	79	Male	Hispanic/Latino	26	0	0	5/Complete	8 - Expired	0	0	30	0		0	0
eGFR 15-29	85	Male	White	23	4	1	5/Complete	8 - Expired	0	0	11	1	Y	0	1
eGFR >= 60	53	Female	Hispanic/Latino	27	3	0	5/Complete	5 - high flow noninvasive	0	0	30	0		0	0
eGFR >= 60	47	Female	White	51	11	0	5/Complete	4 - mask nasal canula	0	0	30	0		0	0
eGFR 30-59	63	Male	White	26	11	0	5/Complete	5 - high flow noninvasive	1	0	30	0		0	0
eGFR >= 60	75	Female	White	49	3	0	5/Complete	5 - high flow noninvasive	0	0	30	0		0	0
eGFR 15-29	84	Male	White	38	11	0	5/Complete	4 - mask nasal canula	0	0	30	0		0	0
eGFR 30-59	70	Female	White	35	6	0	5/Complete	4 - mask nasal canula	0	0	30	0		0	0
eGFR 30-59	76	Male	White	29	8	0	5/Complete	4 - mask nasal canula	0	0	30	0		0	0
eGFR 30-59	83	Male	White	32	4	0	5/Complete	4 - mask nasal canula	0	0	30	0		0	0
Dialysis	71	Male	White	31	10	0	5/Complete	5 - high flow noninvasive	0	0	30	0		0	0
eGFR >= 60	82	Male	White	31	4	0	5/Complete	4 - mask nasal canula	0	1	8	0		0	0
eGFR >= 60	70	Male	White	34	1	1	5/Complete	5 - high flow noninvasive	1	0	30	0		0	0
eGFR >= 60	73	Male	White	47	3	0	5/Complete	5 - high flow noninvasive	1	0	30	0		0	0
eGFR >= 60	73	Male	White	29	1	1	5/Complete	5 - high flow noninvasive	1	0	30	0		0	0
eGFR >= 60	63	Male	White	37	5	0	5/Complete	5 - high flow noninvasive	0	0	30	0		0	0
eGFR >= 60	69	Male	Other	40	1	1	5/Complete	5 - high flow noninvasive	0	0	30	0		0	0
eGFR 30-59	84	Female	White	37	11	0	5/Complete	4 - mask nasal canula	0	0	30	0		0	0
eGFR >= 60	65	Male	White	29	1	0	5/Complete	3 hospitalized no o2	0	0	30	0		0	0
Dialysis	67	Male	Black or African American	35	10	0	5/Complete	5 - high flow noninvasive	1	0	30	0		0	0
eGFR 30-59	73	Female	White	36	3	1	5/Complete	5 - high flow noninvasive	1	0	30	0		0	0
eGFR >= 60	50	Female	Hispanic/Latino	19	12	2+	5/Complete	4 - mask nasal canula	0	0	30	0		0	0
eGFR >= 60	77	Female	White	45	3	0	5/Complete	4 - mask nasal canula	0	0	30	0		0	0
eGFR >= 60	76	Male	White	21	3	0	5/Complete	4 - mask nasal canula	1	0	30	0		0	0
eGFR >= 60	61	Male	White	37	10	1	5/Complete	4 - mask nasal canula	1	0	30	0		0	0
eGFR >= 60	81	Male	White	22	9	0	5/Complete	4 - mask nasal canula	1	0	30	0		0	0
eGFR >= 60	76	Female	White	27	2	0	5/Complete	4 - mask nasal canula	1	0	30	0		0	0
eGFR >= 60	79	Male	White	37	6	1	2	4 - mask nasal canula	0	0	7	1	Y	0	1
eGFR 30-59	57	Male	Other	39	3	1	3	3 hospitalized no o2	0	0	30	0		0	0
eGFR >= 60	70	Male	White	32	3	0	5/Complete	5 - high flow noninvasive	1	0	30	0		0	0
eGFR >= 60	57	Male	White	23	2	0	5/Complete	4 - mask nasal canula	1	0	30	0		0	0
eGFR >= 60	42	Female	White		0	0	5/Complete	5 - high flow noninvasive	1	0	30	0		0	0
eGFR >= 60	71	Female	Black or African American		5	1	5/Complete	4 - mask nasal canula	1	0	30	0		0	0
eGFR >= 60	85	Female	White	27	4	0	5/Complete	4 - mask nasal canula	0	0	30	0		0	0
eGFR >= 60	63	Female	White	27	0	0	5/Complete	3 hospitalized no o2	0	0	30	0		0	0
eGFR >= 60	64	Male	White	31	0	0	5/Complete	5 - high flow noninvasive	1	0	30	0		0	0
eGFR >= 60	57	Male	White	33	2	0	5/Complete	6 - Invasive	0	0	30	0		0	0
eGFR >= 60	74	Male	White	36	11	2+	5/Complete	5 - high flow noninvasive	0	0	30	0		0	0
eGFR >= 60	74	Female	White	31	2	0	5/Complete	5 - high flow noninvasive	0	0	30	0		0	0
eGFR >= 60	49	Male	White	32	2	0	5/Complete	6 - Invasive	1	0	30	0		0	0
eGFR >= 60	82	Male	White	25	4	1	5/Complete	5 - high flow noninvasive	1	0	30	0		0	0
eGFR 15-29	54	Male	White	49	0	0	5/Complete	4 - mask nasal canula	1	0	30	0		0	0
eGFR >= 60	80	Male	White	29	5	0	5/Complete	4 - mask nasal canula	0	0	30	0		0	0
Dialysis	80	Male	White	20	5	1	2	8 - Expired	1	0	2	1	N	1
eGFR 30-59	87	Female	White	29	4	1	5/Complete	8 - Expired	1	0	12	1	Y	0	1
eGFR 30-59	88	Male	White	20	8	0	5/Complete	3 hospitalized no o2	0	0	30	0		0	0
eGFR 30-59	74	Male	White	26	5	0	5/Complete	5 - high flow noninvasive	1	0	30	0		0	0
eGFR >= 60	22	Female	Hispanic/Latino	48	0	0	5/Complete	4 - mask nasal canula	1	0	30	0		0	0
eGFR >= 60	29	Female	White	53	5	0	5/Complete	5 - high flow noninvasive	1	0	30	0		0	0
eGFR >= 60	77	Male	White	27	10	0	5/Complete	8 - Expired	1	0	30	0		0	0
eGFR >= 60	36	Female	White	46	1	0	5/Complete	4 - mask nasal canula	0	0	30	0		0	0
eGFR >= 60	62	Male	White	36	2	0	5/Complete	5 - high flow noninvasive	0	0	30	0		0	0
eGFR >= 60	85	Male	White	33	15	0	5/Complete	4 - mask nasal canula	0	0	30	0		0	0
eGFR >= 60	76	Male	White	32	9	0	5/Complete	4 - mask nasal canula	1	0	30	0		0	0
eGFR 30-59	79	Male	White	29	4	0	5/Complete	5 - high flow noninvasive	0	0	30	0		0	0
eGFR 30-59	83	Male	White	24	10	1	5/Complete	8 - Expired	1	0	10	1	Y	0	1
Dialysis	60	Female	White	25	13	0	5/Complete	4 - mask nasal canula	1	0	30	0		0	0
eGFR >= 60	75	Male	Black or African American	23	2	0	5/Complete	4 - mask nasal canula	1	0	30	0		0	0
eGFR >= 60	47	Female	Asian	40	1	0	5/Complete	4 - mask nasal canula	1	0	30	0		0	0
eGFR >= 60	59	Male	White	30	0	0	5/Complete	4 - mask nasal canula	0	0	30	0		0	0
eGFR 30-59	78	Male	White	26	8	0	3	5 - high flow noninvasive	0	0	16	1	Y	0	1
eGFR >= 60	84	Male	White	30	2	0	5/Complete	3 hospitalized no o2	1	0	30	0		0	0
eGFR >= 60	55	Female	White	45	5	0	5/Complete	5 - high flow noninvasive	0	0	30	0		0	0
eGFR >= 60	57	Male	White	24	2	0	5/Complete	3 hospitalized no o2	0	0	30	0		0	0
eGFR 15-29	83	Male	White	43	11	0	5/Complete	8 - Expired	1	0	13	1	Y	0	1
eGFR >= 60	73	Female	Asian		1	1	5/Complete	4 - mask nasal canula	0	0	30	0		0	0
eGFR >= 60	61	Female	White	34	2	1	5/Complete	5 - high flow noninvasive	1	0	30	0		0	0
eGFR >= 60	71	Male	White	40	9	0	5/Complete	4 - mask nasal canula	0	0	30	0		0	0
eGFR >= 60	39	Male	White	33	0	0	5/Complete	3 hospitalized no o2	1	0	30	0		0	0
eGFR 30-59	71	Female	White	34	14	0	5/Complete	4 - mask nasal canula	1	0	30	0		0	0
eGFR >= 60	83	Female	White	29	8	0	5/Complete	3 hospitalized no o2	0	1	10	0		0	0
eGFR >= 60	36	Female	Hispanic/Latino	32	0	0	5/Complete	3 hospitalized no o2	1	0	30	0		0	0
eGFR 30-59	63	Female	White	30	3	0	5/Complete	3 hospitalized no o2	0	0	30	0		0	0
eGFR 30-59	83	Male	White	24	1	0	5/Complete	4 - mask nasal canula	1	1	6	0		0	0
eGFR >= 60	20	Female	Black or African American	22	4	1	5/Complete	3 hospitalized no o2	1	0	30	0		0	0
eGFR >= 60	53	Male	White	27	4	1	5/Complete	4 - mask nasal canula	1	0	30	0		0	0
eGFR >= 60	77	Female	White	24	13	1	5/Complete	4 - mask nasal canula	0	0	30	0		0	0
eGFR 15-29	53	Male	White	28	2	0	5/Complete	8 - Expired	1	0	19	1	Y	0	1
eGFR >= 60	64	Female	White	23	1	0	5/Complete	8 - Expired	1	0	13	1	Y	0	1
eGFR >= 60	61	Male	Asian	38	0	1	5/Complete	6 - Invasive	1	0	30	0		0	0
eGFR >= 60	25	Male	White	25	1	0	5/Complete	4 - mask nasal canula	1	0	30	0		0	0
eGFR 30-59	83	Male	White	37	8	0	5/Complete	5 - high flow noninvasive	0	0	30	0		0	0
eGFR >= 60	51	Male	White	32	1	0	5/Complete	4 - mask nasal canula	1	0	30	0		0	0
eGFR 30-59	91	Female	White	34	10	0	2	8 - Expired	0	0	2	1	Y	1
eGFR >= 60	72	Male	White	31	6	0	5/Complete	5 - high flow noninvasive	1	0	30	0		0	0
eGFR >= 60	78	Male	White	46	1	0	5/Complete	5 - high flow noninvasive	1	0	30	0		0	0
eGFR >= 60	72	Male	White	21	2	0	5/Complete	5 - high flow noninvasive	1	0	30	0		0	0
eGFR 30-59	73	Female	White	38	7	1	5/Complete	4 - mask nasal canula	0	0	30	0		0	0
eGFR >= 60	57	Male	White	30	2	1	5/Complete	4 - mask nasal canula	1	0	30	0		0	0
eGFR >= 60	67	Male	Asian	30	2	1	5/Complete	3 hospitalized no o2	1	0	30	0		0	0
eGFR >= 60	73	Male	White	40	6	0	5/Complete	4 - mask nasal canula	1	0	30	0		0	0
eGFR >= 60	64	Male	White	28	2	1	5/Complete	6 - Invasive	1	0	30	0		0	0
eGFR 30-59	74	Male	White	39	2	0	5/Complete	4 - mask nasal canula	0	0	30	0		0	0
Dialysis	68	Female	White	27	7	1	5/Complete	4 - mask nasal canula	0	0	30	0		0	0
eGFR >= 60	68	Male	White	24	2	1	5/Complete	4 - mask nasal canula	0	0	30	0		0	0
eGFR >= 60	71	Female	White	30	1	0	5/Complete	4 - mask nasal canula	0	0	30	0		0	0
eGFR >= 60	47	Female	Black or African American	48	4	0	5/Complete	6 - Invasive	1	0	30	0		0	0
eGFR 30-59	83	Female	White	31	8	0	5/Complete	4 - mask nasal canula	0	0	30	0		0	0
eGFR >= 60	49	Female	Hispanic/Latino		0	2+	3	4 - mask nasal canula	0	0	30	0		0	0
eGFR >= 60	80	Male	White	24	11	1	5/Complete	4 - mask nasal canula	0	0	30	0		0	0
eGFR 15-29	78	Male	White	34	6	0	5/Complete	4 - mask nasal canula	1	0	30	0		0	0
eGFR 15-29	80	Male	White	34	10	0	5/Complete	3 hospitalized no o2	1	0	30	0		0	0
eGFR >= 60	23	Female	Hispanic/Latino	49	1	0	5/Complete	5 - high flow noninvasive	1	0	30	0		0	0
eGFR 30-59	77	Male	White	31	8	0	5/Complete	3 hospitalized no o2	0	0	30	0		0	0
Dialysis	64	Male	White	32	6	1	5/Complete	5 - high flow noninvasive	1	0	30	0		0	0
eGFR 15-29	73	Female	Black or African American	35	1	1	5/Complete	6 - Invasive	1	0	30	0		0	0
eGFR 30-59	70	Male	White	33	0	0	5/Complete	5 - high flow noninvasive	1	0	30	0		0	0
eGFR >= 60	65	Female	White	29	10	1	5/Complete	3 hospitalized no o2	1	0	30	0		0	0
eGFR >= 60	82	Male	White	33	9	0	5/Complete	5 - high flow noninvasive	0	0	30	0		0	0
eGFR >= 60	72	Female	White	26	2	1	5/Complete	4 - mask nasal canula	0	0	30	0		0	0
eGFR >= 60	42	Male	Black or African American	33	2	0	5/Complete	4 - mask nasal canula	1	0	30	0		0	0
eGFR 30-59	80	Male	White		2	2+	5/Complete	4 - mask nasal canula	1	0	30	0		0	0
eGFR >= 60	73	Male	White	26	6	0	5/Complete	5 - high flow noninvasive	1	0	30	0		0	0
eGFR >= 60	79	Male	White	21	2	0	5/Complete	4 - mask nasal canula	0	0	30	0		0	0
eGFR >= 60	90	Female	White	21	4	0	5/Complete	4 - mask nasal canula	0	0	30	0		0	0
eGFR >= 60	78	Male	White	33	4	0	5/Complete	3 hospitalized no o2	0	0	30	0		0	0
eGFR >= 60	71	Female	Black or African American	21	6	0	5/Complete	6 - Invasive	1	0	29	0		0	0
eGFR < 15	62	Male	White	26	4	1	5/Complete	4 - mask nasal canula	0	0	30	0		0	0
eGFR 30-59	56	Male	Black or African American	25	3	1	5/Complete	6 - Invasive	1	0	30	0		0	0
eGFR >= 60	79	Male	White	36	1	0	5/Complete	4 - mask nasal canula	1	0	30	0		0	0
eGFR 30-59	78	Male	White	23	3	0	5/Complete	4 - mask nasal canula	1	0	30	0		0	0
eGFR 30-59	59	Male	White	32	10	1	5/Complete	5 - high flow noninvasive	1	0	30	0		0	0
eGFR >= 60	59	Female	White	34	9	0	5/Complete	4 - mask nasal canula	1	0	30	0		0	0
eGFR 30-59	81	Female	White	29	16	0	1	3 hospitalized no o2	0	0	30	0		0	0
eGFR >= 60	49	Male	White		2	0	5/Complete	4 - mask nasal canula	1	1	9	0		0	0
eGFR >= 60	49	Female	White	28	2	0	5/Complete	4 - mask nasal canula	1	0	30	0		0	0
eGFR >= 60	62	Male	White	33	5	0	5/Complete	4 - mask nasal canula	1	0	30	0		0	0
eGFR >= 60	59	Male	Hispanic/Latino	47	6	2+	4	4 - mask nasal canula	1	0	30	0		0	0
eGFR >= 60	56	Male	White	44	7	0	5/Complete	6 - Invasive	1	0	30	0		0	0
eGFR >= 60	75	Male	White		2	2+	5/Complete	3 hospitalized no o2	1	0	30	0		0	0
eGFR >= 60	85	Male	White	25	5	2+	5/Complete	3 hospitalized no o2	1	0	30	0		0	0
eGFR >= 60	55	Male	White	24	0	1	5/Complete	4 - mask nasal canula	1	0	30	0		0	0
eGFR >= 60	66	Female	White	29	1	1	5/Complete	5 - high flow noninvasive	1	0	30	0		0	0
eGFR 30-59	79	Male	White	32	13	1	5/Complete	5 - high flow noninvasive	0	0	30	0		0	0
eGFR 30-59	83	Male	White	30	4	0	5/Complete	5 - high flow noninvasive	1	0	30	0		0	0
eGFR >= 60	54	Female	Hispanic/Latino	25	6	0	5/Complete	4 - mask nasal canula	1	0	30	0		0	0
eGFR >= 60	49	Male	Hispanic/Latino	38	1	0	5/Complete	6 - Invasive	1	0	30	0		0	0
eGFR >= 60	64	Male	White	31	3	0	5/Complete	4 - mask nasal canula	1	0	30	0		0	0
eGFR >= 60	49	Male	Hispanic/Latino	30	4	0	5/Complete	4 - mask nasal canula	0	0	30	0		0	0
eGFR >= 60	72	Female	White	34	4	0	5/Complete	4 - mask nasal canula	0	0	30	0		0	0
eGFR >= 60	38	Female	American Indian/Alaskan Native	51	8	1	5/Complete	5 - high flow noninvasive	1	0	30	0		0	0
eGFR 30-59	88	Male	White	23	5	0	5/Complete	4 - mask nasal canula	1	0	30	0		0	0
eGFR >= 60	66	Male	White	36	1	1	5/Complete	3 hospitalized no o2	0	0	30	0		0	0
eGFR >= 60	46	Male	White	34	1	0	5/Complete	4 - mask nasal canula	1	0	30	0		0	0
eGFR 30-59	90	Male	White	28	3	0	5/Complete	5 - high flow noninvasive	1	0	30	0		0	0
eGFR >= 60	55	Female	White	25	5	1	5/Complete	3 hospitalized no o2	1	0	30	0		0	0
eGFR >= 60	67	Male	White	39	2	2+	2	No data from metrics	0	0	30	0		0	0
eGFR >= 60	63	Male	White	30	0	0	5/Complete	3 hospitalized no o2	0	0	30	0		0	0
eGFR >= 60	46	Male	White	35	1	0	3	4 - mask nasal canula	1	1	4	0		0	0
eGFR >= 60	62	Female	Black or African American		0	1	5/Complete	4 - mask nasal canula	1	0	30	0		0	0
eGFR >= 60	92	Male	White	23	7	0	5/Complete	3 hospitalized no o2	0	0	30	0		0	0
eGFR 15-29	74	Male	White	28	8	0	5/Complete	4 - mask nasal canula	1	0	30	0		0	0
eGFR 15-29	71	Male	Hispanic/Latino	47	6	1	5/Complete	4 - mask nasal canula	0	0	30	0		0	0
eGFR >= 60	51	Female	White	49	5	0	5/Complete	3 hospitalized no o2	0	0	30	0		0	0
eGFR 30-59	77	Male	White	29	7	0	5/Complete	3 hospitalized no o2	0	0	30	0		0	0
eGFR >= 60	90	Male	American Indian/Alaskan Native	19	9	1	5/Complete	3 hospitalized no o2	1	0	30	0		0	0
eGFR >= 60	67	Male	White	25	6	1	5/Complete	4 - mask nasal canula	0	0	30	0		0	0
eGFR >= 60	90	Female	White	36	4	1	5/Complete	4 - mask nasal canula	1	0	16	1	Maybe	0	1
eGFR 30-59	45	Female	White	47	6	0	5/Complete	4 - mask nasal canula	0	0	30	0		0	0
eGFR 30-59	75	Male	White	37	8	0	5/Complete	4 - mask nasal canula	0	0	30	0		0	0
eGFR >= 60	60	Female	Other	29	1	0	5/Complete	4 - mask nasal canula	1	0	30	0		0	0
eGFR >= 60	81	Male	White	25	4	0	1	5 - high flow noninvasive	1	0	30	0		0	0
eGFR >= 60	57	Male	Hispanic/Latino	43	0	0	5/Complete	6 - Invasive	1	0	30	0		0	0
eGFR 30-59	75	Male	White	28	8	0	5/Complete	4 - mask nasal canula	1	1	8	0		0	0
eGFR >= 60	54	Male	White	29	0	2+	5/Complete	4 - mask nasal canula	1	0	30	0		0	0
eGFR >= 60	66	Male	White	36	1	0	5/Complete	5 - high flow noninvasive	1	1	6	0		0	0
eGFR >= 60	60	Male	White	35	2	0	5/Complete	4 - mask nasal canula	1	0	30	0		0	0
eGFR >= 60	71	Female	White	27	7	1	5/Complete	8 - Expired	1	0	12	1	Y	0	1
eGFR >= 60	21	Female	White	47	0	1	4	4 - mask nasal canula	0	0	30	0		0	0
eGFR >= 60	63	Male	White	28	3	0	5/Complete	4 - mask nasal canula	0	0	30	0		0	0
eGFR >= 60	50	Female	White	31	3	1	5/Complete	4 - mask nasal canula	1	0	30	0		0	0
eGFR >= 60	25	Male	Black or African American	23	2	0	5/Complete	4 - mask nasal canula	1	0	30	0		0	0
eGFR >= 60	44	Male	White	31	0	0	5/Complete	4 - mask nasal canula	1	0	30	0		0	0
eGFR >= 60	63	Female	White	42	17	1	5/Complete	5 - high flow noninvasive	0	0	30	0		0	0
eGFR >= 60	74	Female	White	46	7	0	5/Complete	5 - high flow noninvasive	0	0	30	0		0	0
eGFR >= 60	43	Female	White		0	1	5/Complete	5 - high flow noninvasive	1	0	30	0		0	0
eGFR >= 60	39	Male	Hispanic/Latino	30	0	0	5/Complete	4 - mask nasal canula	1	0	30	0		0	0
eGFR 30-59	54	Male	White	31	4	0	5/Complete	6 - Invasive	1	0	30	0		0	0
eGFR 30-59	64	Male	Unknown	24	7	2+	5/Complete	4 - mask nasal canula	0	0	30	0		0	0
eGFR >= 60	31	Male	White	45	0	0	5/Complete	5 - high flow noninvasive	0	0	30	0		0	0
eGFR >= 60	36	Female	Hispanic/Latino	42	2	0	5/Complete	3 hospitalized no o2	1	0	30	0		0	0
Dialysis	40	Male	Black or African American	29	8	0	5/Complete	4 - mask nasal canula	0	0	30	0		0	0
eGFR >= 60	42	Male	White	49	3	1	2	4 - mask nasal canula	1	0	30	0		0	0
eGFR 30-59	53	Male	White	30	2	0	5/Complete	4 - mask nasal canula	1	0	30	0		0	0
eGFR 30-59	69	Male	White	42	8	0	3	5 - high flow noninvasive	0	0	30	0		0	0
eGFR >= 60	79	Male	Black or African American	36	8	0	5/Complete	5 - high flow noninvasive	1	0	30	0		0	0
eGFR >= 60	85	Female	White	44	0	1	2	3 hospitalized no o2	1	0	30	0		0	0
eGFR >= 60	78	Female	White	53	2	2+	5/Complete	3 hospitalized no o2	0	0	30	0		0	0
eGFR 30-59	73	Female	White	29	8	0	5/Complete	8 - Expired	1	0	19	1	Y	0	1
eGFR >= 60	36	Female	White	44	1	0	3	3 hospitalized no o2	0	0	30	0		0	0
eGFR 30-59	79	Male	White	33	4	1	5/Complete	4 - mask nasal canula	1	0	30	0		0	0
eGFR >= 60	38	Female	White	41	1	0	5/Complete	5 - high flow noninvasive	1	0	30	0		0	0
eGFR >= 60	73	Female	White	24	19	0	5/Complete	5 - high flow noninvasive	0	0	22	1	Y	0	1
eGFR 30-59	48	Female	White	69	6	1	5/Complete	3 hospitalized no o2	0	0	30	0		0	0
eGFR >= 60	63	Male	White	28	1	0	5/Complete	4 - mask nasal canula	1	0	30	0		0	0
eGFR >= 60	61	Male	White	32	2	0	5/Complete	5 - high flow noninvasive	1	0	30	0		0	0
eGFR 30-59	80	Male	White	39	6	0	5/Complete	4 - mask nasal canula	0	0	30	0		0	0
eGFR 30-59	70	Male	White	34	17	1	5/Complete	4 - mask nasal canula	0	0	30	0		0	0
eGFR >= 60	64	Female	White	38	11	0	5/Complete	4 - mask nasal canula	1	0	30	0		0	0
eGFR >= 60	44	Male	White	36	3	1	1	4 - mask nasal canula	0	0	30	0		0	0
eGFR >= 60	32	Female	White	29	1	0	5/Complete	3 hospitalized no o2	1	0	30	0		0	0
eGFR 30-59	58	Female	White	37	5	0	5/Complete	4 - mask nasal canula	1	0	30	0		0	0
eGFR >= 60	58	Female	Hispanic/Latino	30	1	2+	5/Complete	4 - mask nasal canula	1	0	30	0		0	0
eGFR >= 60	51	Male	White	36	0	0	5/Complete	4 - mask nasal canula	0	0	30	0		0	0
eGFR >= 60	53	Male	White	26	0	0	5/Complete	5 - high flow noninvasive	1	0	30	0		0	0
Dialysis	76	Male	White	47	6	0	5/Complete	5 - high flow noninvasive	0	0	30	0		0	0
eGFR >= 60	47	Male	White	24	2	0	5/Complete	5 - high flow noninvasive	1	0	30	0		0	0
eGFR 30-59	75	Male	White	34	7	0	5/Complete	4 - mask nasal canula	1	0	30	0		0	0
eGFR >= 60	36	Male	White		1	1	5/Complete	5 - high flow noninvasive	1	0	30	0		0	0
eGFR 30-59	60	Female	White	33	4	0	5/Complete	6 - Invasive	1	0	30	0		0	0
eGFR >= 60	22	Female	Black or African American	24	0	1	5/Complete	4 - mask nasal canula	1	0	30	0		0	0
eGFR 30-59	74	Male	White	28	4	0	5/Complete	8 - Expired	1	0	15	1	Y	0	1
eGFR >= 60	75	Male	White	36	12	1	5/Complete	5 - high flow noninvasive	1	0	30	0		0	0
eGFR >= 60	60	Male	White	33	3	1	5/Complete	5 - high flow noninvasive	0	0	30	0		0	0
eGFR 30-59	77	Female	White	56	7	0	5/Complete	5 - high flow noninvasive	1	0	30	0		0	0
eGFR >= 60	69	Male	White	37	4	0	5/Complete	4 - mask nasal canula	1	0	30	0		0	0
eGFR >= 60	44	Female	Black or African American	45	4	0	5/Complete	5 - high flow noninvasive	0	0	30	0		0	0
eGFR >= 60	53	Male	White	27	0	0	5/Complete	3 hospitalized no o2	0	0	30	0		0	0
eGFR >= 60	65	Male	White	23	5	1	5/Complete	8 - Expired	1	0	20	1	Y	0	1
eGFR >= 60	59	Male	White	32	8	1	5/Complete	3 hospitalized no o2	1	0	30	0		0	0
eGFR 30-59	55	Female	White	39	1	1	5/Complete	8 - Expired	0	0	6	1	Y	0	1
eGFR >= 60	68	Female	White		3	0	5/Complete	5 - high flow noninvasive	1	1	20	0		0	0
eGFR 30-59	73	Female	White	66	5	1	5/Complete	4 - mask nasal canula	1	0	30	0		0	0
eGFR 30-59	73	Male	White	38	11	1	5/Complete	5 - high flow noninvasive	0	0	30	0		0	0
eGFR 30-59	74	Male	White	44	8	0	5/Complete	4 - mask nasal canula	1	1	5	0		0	0
eGFR >= 60	90	Female	White	33	6	0	5/Complete	4 - mask nasal canula	0	0	30	0		0	0
eGFR >= 60	58	Female	White	31	1	0	5/Complete	4 - mask nasal canula	0	0	30	0		0	0
eGFR 30-59	78	Female	White	42	3	0	5/Complete	4 - mask nasal canula	0	0	30	0		0	0
eGFR >= 60	73	Female	White	36	8	0	5/Complete	4 - mask nasal canula	0	0	30	0		0	0
eGFR 30-59	85	Male	White	28	11	0	5/Complete	5 - high flow noninvasive	0	0	30	0		0	0
eGFR >= 60	72	Female	Unknown	38	2	1	5/Complete	4 - mask nasal canula	0	0	30	0		0	0
eGFR 30-59	63	Male	White	28	16	0	3	4 - mask nasal canula	0	0	30	0		0	0
eGFR >= 60	63	Male	White	27	1	0	5/Complete	5 - high flow noninvasive	1	0	30	0		0	0
eGFR >= 60	51	Male	White	26	2	1	5/Complete	4 - mask nasal canula	0	0	30	0		0	0
eGFR >= 60	79	Male	White	41	1	0	5/Complete	5 - high flow noninvasive	1	0	30	0		0	0
eGFR >= 60	72	Female	White	34	2	0	5/Complete	4 - mask nasal canula	1	0	30	0		0	0
eGFR >= 60	66	Male	White	27	0	1	5/Complete	3 hospitalized no o2	1	0	30	0		0	0
eGFR >= 60	52	Male	White	38	2	0	5/Complete	5 - high flow noninvasive	1	0	30	0		0	0
eGFR 30-59	66	Male	Hispanic/Latino	33	9	0	5/Complete	8 - Expired	0	0	25	1	Y	0	1
eGFR >= 60	38	Male	White	33	1	0	4	4 - mask nasal canula	0	0	30	0		0	0
eGFR >= 60	46	Female	Black or African American	43	0	0	5/Complete	5 - high flow noninvasive	1	0	30	0		0	0
eGFR >= 60	46	Male	White	37	0	0	5/Complete	6 - Invasive	0	0	30	0		0	0
eGFR >= 60	33	Male	Asian	30	2	0	5/Complete	5 - high flow noninvasive	1	0	30	0		0	0
eGFR >= 60	65	Male	White	39	1	0	3	4 - mask nasal canula	0	0	30	0		0	0
eGFR 30-59	56	Female	White	33	1	1	2	5 - high flow noninvasive	1	0	30	0		0	0
eGFR >= 60	58	Male	Hispanic/Latino	33	0	1	5/Complete	5 - high flow noninvasive	1	0	30	0		0	0
eGFR >= 60	45	Male	Hispanic/Latino	27	4	1	2	3 hospitalized no o2	0	0	30	0		0	0
eGFR >= 60	65	Male	White	26	0	0	5/Complete	4 - mask nasal canula	1	0	30	0		0	0
eGFR >= 60	52	Male	White	24	2	1	5/Complete	8 - Expired	1	0	30	0		0	0
eGFR >= 60	57	Male	White	31	1	0	5/Complete	4 - mask nasal canula	0	0	30	0		0	0
eGFR 30-59	70	Male	White	36	5	0	5/Complete	5 - high flow noninvasive	1	0	30	0		0	0
eGFR >= 60	84	Female	White		0	0	5/Complete	4 - mask nasal canula	0	0	30	0		0	0
eGFR >= 60	74	Female	White	36	5	0	5/Complete	3 hospitalized no o2	1	0	30	0		0	0
eGFR 30-59	84	Female	White	34	7	1	4	8 - Expired	1	0	5	1	Y	1
eGFR >= 60	74	Male	White	28	8	0	5/Complete	4 - mask nasal canula	0	0	30	0		0	0
eGFR >= 60	63	Male	White	29	6	0	5/Complete	6 - Invasive	0	0	30	0		0	0
eGFR 30-59	73	Female	White	47	5	0	5/Complete	5 - high flow noninvasive	1	0	30	0		0	0
eGFR >= 60	42	Male	White	29	0	1	5/Complete	4 - mask nasal canula	1	0	30	0		0	0
eGFR >= 60	60	Male	White	33	0	0	5/Complete	5 - high flow noninvasive	1	0	30	0		0	0
eGFR >= 60	50	Female	White	51	7	0	5/Complete	5 - high flow noninvasive	0	1	7	0		0	0
eGFR >= 60	55	Male	White	48	0	0	2	4 - mask nasal canula	1	0	30	0		0	0
eGFR >= 60	43	Male	White	39	1	0	5/Complete	4 - mask nasal canula	1	0	30	0		0	0
eGFR >= 60	41	Male	White	37	0	1	5/Complete	3 hospitalized no o2	1	0	30	0		0	0
eGFR >= 60	72	Male	White	57	5	1	5/Complete	3 hospitalized no o2	0	0	30	0		0	0
eGFR >= 60	45	Male	White	40	1	0	5/Complete	4 - mask nasal canula	1	0	30	0		0	0
eGFR >= 60	73	Male	White	28	0	0	5/Complete	4 - mask nasal canula	1	0	30	0		0	0
eGFR >= 60	74	Male	White	27	0	0	5/Complete	4 - mask nasal canula	0	0	30	0		0	0
eGFR 15-29	95	Female	White	25	5	0	5/Complete	3 hospitalized no o2	0	0	30	0		0	0
eGFR 30-59	65	Female	White	24	8	0	5/Complete	5 - high flow noninvasive	1	0	9	1	Maybe	0	1
Dialysis	72	Female	White	28	8	0	5/Complete	4 - mask nasal canula	1	0	30	0		0	0
eGFR 30-59	71	Female	White	27	9	2+	5/Complete	4 - mask nasal canula	1	0	30	0		0	0
eGFR >= 60	62	Female	White	29	0	0	5/Complete	4 - mask nasal canula	1	0	30	0		0	0
eGFR >= 60	74	Male	White	43	6	0	5/Complete	5 - high flow noninvasive	1	0	30	0		0	0
eGFR >= 60	79	Female	White	34	0	0	5/Complete	4 - mask nasal canula	0	1	6	0		0	0
eGFR >= 60	71	Female	White	37	4	1	5/Complete	8 - Expired	0	0	14	1	Maybe	0	1
eGFR 30-59	85	Male	White	43	6	0	5/Complete	4 - mask nasal canula	1	0	30	0		0	0
eGFR >= 60	55	Female	White	44	5	0	5/Complete	6 - Invasive	1	0	30	0		0	0
eGFR 30-59	66	Male	White	38	0	0	5/Complete	5 - high flow noninvasive	1	0	30	0		0	0
eGFR 30-59	53	Female	White	25	4	0	5/Complete	3 hospitalized no o2	1	0	30	0		0	0
eGFR >= 60	52	Male	White	33	2	0	5/Complete	4 - mask nasal canula	1	0	30	0		0	0
eGFR >= 60	69	Male	White	35	3	1	5/Complete	5 - high flow noninvasive	1	0	30	0		0	0
eGFR >= 60	71	Male	White	33	8	0	5/Complete	4 - mask nasal canula	0	0	30	0		0	0
eGFR >= 60	55	Male	White	40	2	1	5/Complete	4 - mask nasal canula	1	0	30	0		0	0
eGFR >= 60	82	Female	White	30	6	1	3	3 hospitalized no o2	1	0	14	1	Y	0	1
eGFR >= 60	65	Female	White	33	9	0	5/Complete	4 - mask nasal canula	0	0	30	0		0	0
eGFR 30-59	75	Female	White	34	9	0	5/Complete	5 - high flow noninvasive	1	0	30	0		0	0
eGFR 30-59	81	Male	White	27	5	0	5/Complete	3 hospitalized no o2	1	0	30	0		0	0
eGFR >= 60	90	Female	White	23	0	1	5/Complete	4 - mask nasal canula	1	0	30	0		0	0
eGFR >= 60	73	Female	White	49	6	0	5/Complete	4 - mask nasal canula	1	0	30	0		0	0
eGFR >= 60	53	Female	White	49	0	1	5/Complete	3 hospitalized no o2	0	0	30	0		0	0
eGFR >= 60	76	Male	White	29	6	0	3	3 hospitalized no o2	1	0	30	0		0	0
eGFR >= 60	73	Male	Unknown	34	0	0	5/Complete	6 - Invasive	1	0	30	0		0	0
eGFR 15-29	82	Male	White	33	13	0	5/Complete	4 - mask nasal canula	0	0	30	0		0	0
eGFR >= 60	47	Female	White	37	0	0	5/Complete	5 - high flow noninvasive	0	0	30	0		0	0
eGFR 30-59	96	Female	White	36	2	0	5/Complete	3 hospitalized no o2	0	0	30	0		0	0
eGFR 30-59	81	Female	White	23	7	0	5/Complete	4 - mask nasal canula	1	0	30	0		0	0
eGFR >= 60	50	Male	White	36	1	0	5/Complete	4 - mask nasal canula	1	0	30	0		0	0
eGFR >= 60	68	Male	White	67	3	0	5/Complete	3 hospitalized no o2	0	0	30	0		0	0
eGFR >= 60	68	Female	White	38	6	0	5/Complete	4 - mask nasal canula	1	0	30	0		0	0
eGFR >= 60	44	Male	White	36	3	0	5/Complete	5 - high flow noninvasive	1	0	30	0		0	0
eGFR 30-59	70	Male	White	32	2	1	5/Complete	4 - mask nasal canula	1	0	30	0		0	0
eGFR >= 60	66	Female	White	23	4	0	5/Complete	3 hospitalized no o2	1	0	30	0		0	0
eGFR >= 60	70	Female	White	45	4	0	5/Complete	4 - mask nasal canula	1	0	30	0		0	0
eGFR 30-59	58	Female	White	46	0	0	5/Complete	4 - mask nasal canula	0	0	30	0		0	0
eGFR >= 60	53	Male	White	33	0	0	5/Complete	4 - mask nasal canula	1	0	30	0		0	0
eGFR >= 60	60	Male	White	34	2	0	5/Complete	5 - high flow noninvasive	1	0	30	0		0	0
eGFR >= 60	69	Male	White	25	1	0	1	3 hospitalized no o2	0	0	30	0		0	0
eGFR 15-29	69	Female	White	32	3	0	5/Complete	3 hospitalized no o2	0	0	30	0		0	0
eGFR 30-59	79	Female	White	38	11	0	5/Complete	5 - high flow noninvasive	1	0	30	0		0	0
eGFR >= 60	63	Female	White	24	0	0	5/Complete	4 - mask nasal canula	1	0	30	0		0	0
eGFR >= 60	82	Female	White	31	10	2+	5/Complete	4 - mask nasal canula	0	0	30	0		0	0
eGFR 15-29	65	Female	White	36	2	0	5/Complete	3 hospitalized no o2	1	1	6	0		0	0
Dialysis	79	Male	White	31	7	2+	5/Complete	4 - mask nasal canula	1	0	30	0		0	0
eGFR >= 60	39	Male	White	58	1	0	5/Complete	4 - mask nasal canula	1	0	30	0		0	0
eGFR >= 60	64	Male	White	35	2	2+	4	4 - mask nasal canula	0	0	30	0		0	0
eGFR >= 60	77	Male	White	35	2	0	5/Complete	8 - Expired	1	0	9	1	Y	0	1
eGFR >= 60	41	Male	White	31	1	0	5/Complete	4 - mask nasal canula	0	1	6	0		0	0
eGFR 30-59	90	Male	White	28	1	0	5/Complete	8 - Expired	1	0	9	1	Y	0	1
eGFR 30-59	68	Female	White	44	12	0	5/Complete	4 - mask nasal canula	1	0	30	0		0	0
eGFR >= 60	56	Female	White	33	1	0	5/Complete	3 hospitalized no o2	1	0	30	0		0	0
eGFR 30-59	80	Male	White	35	0	0	5/Complete	5 - high flow noninvasive	1	1	8	0		0	0
eGFR 30-59	65	Male	White	36	2	0	5/Complete	4 - mask nasal canula	1	1	18	0		0	0
eGFR 15-29	53	Female	White	64	7	0	5/Complete	4 - mask nasal canula	1	0	30	0		0	0
eGFR 30-59	73	Female	White	44	9	0	5/Complete	5 - high flow noninvasive	0	0	30	0		0	0
eGFR >= 60	80	Female	White	43	1	0	5/Complete	4 - mask nasal canula	1	0	30	0		0	0
eGFR >= 60	65	Male	Asian	35	3	0	5/Complete	5 - high flow noninvasive	1	0	30	0		0	0
eGFR 30-59	67	Male	White		4	0	5/Complete	5 - high flow noninvasive	0	0	30	0		0	0
eGFR >= 60	69	Female	White	28	5	0	5/Complete	5 - high flow noninvasive	1	0	30	0		0	0
eGFR >= 60	77	Male	White	33	1	1	5/Complete	5 - high flow noninvasive	0	0	30	0		0	0
eGFR 15-29	47	Male	White	42	2	0	5/Complete	3 hospitalized no o2	1	0	30	0		0	0
eGFR >= 60	54	Female	White	39	2	0	5/Complete	4 - mask nasal canula	0	0	30	0		0	0
eGFR 30-59	91	Female	White	26	9	1	5/Complete	4 - mask nasal canula	0	0	30	0		0	0
eGFR >= 60	71	Male	White	25	3	0	5/Complete	4 - mask nasal canula	1	0	30	0		0	0
eGFR >= 60	30	Female	White	43	0	0	5/Complete	3 hospitalized no o2	1	0	30	0		0	0
eGFR >= 60	34	Male	White	29	0	0	5/Complete	5 - high flow noninvasive	1	0	30	0		0	0
eGFR 30-59	58	Female	White	32	3	0	5/Complete	5 - high flow noninvasive	1	0	30	0		0	0
eGFR >= 60	62	Male	White	32	3	0	5/Complete	4 - mask nasal canula	0	0	30	0		0	0
eGFR >= 60	60	Male	White		0	0	5/Complete	4 - mask nasal canula	1	0	30	0		0	0
eGFR >= 60	76	Female	White	45	7	0	5/Complete	4 - mask nasal canula	0	0	30	0		0	0
eGFR >= 60	57	Male	Black or African American	22	7	1	2	3 hospitalized no o2	0	0	30	0		0	0
eGFR >= 60	75	Female	White	43	7	1	5/Complete	5 - high flow noninvasive	0	0	30	0		0	0
eGFR < 15	78	Female	White	34	5	0	5/Complete	4 - mask nasal canula	0	0	30	0		0	0
eGFR 30-59	81	Male	White	29	10	1	5/Complete	4 - mask nasal canula	1	0	30	0		0	0
eGFR >= 60	69	Male	White	27	3	1	5/Complete	5 - high flow noninvasive	1	0	30	0		0	0
eGFR 15-29	63	Male	White	42	5	0	5/Complete	5 - high flow noninvasive	1	0	30	0		0	0
eGFR >= 60	77	Male	White	29	0	1	5/Complete	4 - mask nasal canula	0	0	30	0		0	0
eGFR >= 60	78	Female	White	25	3	0	5/Complete	8 - Expired	1	0	17	1	Y	0	1
eGFR >= 60	23	Female	White	28	0	0	5/Complete	3 hospitalized no o2	0	0	30	0		0	0
eGFR >= 60	70	Male	White	45	9	0	5/Complete	4 - mask nasal canula	1	0	30	0		0	0
eGFR 30-59	76	Male	White	30	7	0	5/Complete	5 - high flow noninvasive	1	0	30	0		0	0
eGFR >= 60	87	Female	White	31	0	0	5/Complete	4 - mask nasal canula	0	0	30	0		0	0
eGFR >= 60	57	Male	White	35	0	0	5/Complete	8 - Expired	1	0	12	1	Y	0	1
eGFR >= 60	41	Female	White	44	0	0	5/Complete	4 - mask nasal canula	0	0	30	0		0	0
eGFR 30-59	44	Female	White	27	2	0	5/Complete	3 hospitalized no o2	1	0	30	0		0	0
eGFR 30-59	78	Male	White	32	14	1	5/Complete	4 - mask nasal canula	1	0	21	1	Unknown	0	1
eGFR >= 60	88	Female	White	37	8	2+	5/Complete	4 - mask nasal canula	1	0	30	0		0	0
eGFR 30-59	74	Male	White		9	0	5/Complete	4 - mask nasal canula	1	0	30	0		0	0
eGFR >= 60	43	Male	White	65	0	0	5/Complete	5 - high flow noninvasive	1	0	30	0		0	0
eGFR >= 60	56	Male	White	31	0	1	5/Complete	3 hospitalized no o2	0	0	30	0		0	0
eGFR >= 60	81	Male	White	31	7	0	5/Complete	4 - mask nasal canula	1	0	30	0		0	0
eGFR >= 60	80	Male	White	29	3	0	5/Complete	5 - high flow noninvasive	1	0	30	0		0	0
Dialysis	64	Male	White	26	4	2+	5/Complete	8 - Expired	1	0	13	1	Y	0	1
eGFR >= 60	21	Female	White	41	0	0	5/Complete	3 hospitalized no o2	1	0	30	0		0	0
eGFR >= 60	39	Male	Hispanic/Latino	27	0	0	5/Complete	4 - mask nasal canula	1	0	30	0		0	0
eGFR >= 60	73	Female	White	22	4	0	5/Complete	4 - mask nasal canula	0	0	30	0		0	0
eGFR >= 60	57	Male	White	25	4	0	5/Complete	3 hospitalized no o2	0	0	30	0		0	0
eGFR >= 60	70	Male	White	27	1	1	5/Complete	5 - high flow noninvasive	1	0	30	0		0	0
eGFR >= 60	73	Male	White	34	3	1	5/Complete	3 hospitalized no o2	1	0	30	0		0	0
eGFR >= 60	73	Male	White	26	2	0	5/Complete	3 hospitalized no o2	1	0	30	0		0	0
eGFR >= 60	63	Male	White	39	5	1	5/Complete	4 - mask nasal canula	0	0	30	0		0	0
eGFR >= 60	80	Male	White	29	15	1	5/Complete	3 hospitalized no o2	0	0	30	0		0	0
eGFR >= 60	72	Male	White	30	0	0	5/Complete	3 hospitalized no o2	0	0	30	0		0	0
eGFR >= 60	39	Male	White	61	0	0	5/Complete	5 - high flow noninvasive	1	0	30	0		0	0
eGFR 30-59	75	Male	White	29	6	0	5/Complete	4 - mask nasal canula	0	0	30	0		0	0
eGFR >= 60	70	Male	White	20	0	0	5/Complete	5 - high flow noninvasive	1	0	30	0		0	0
eGFR 30-59	66	Female	White	39	1	1	5/Complete	6 - Invasive	1	0	30	0		0	0
eGFR >= 60	75	Female	White	33	2	0	5/Complete	3 hospitalized no o2	0	0	30	0		0	0
eGFR >= 60	52	Male	White	38	0	0	5/Complete	3 hospitalized no o2	1	0	30	0		0	0
eGFR >= 60	59	Male	White	40	3	0	5/Complete	4 - mask nasal canula	0	0	30	0		0	0
eGFR 30-59	72	Male	Unknown		0	0	5/Complete	4 - mask nasal canula	1	0	30	0		0	0
eGFR 30-59	71	Female	White	33	0	0	5/Complete	4 - mask nasal canula	1	0	30	0		0	0
eGFR >= 60	71	Male	White	38	3	0	5/Complete	4 - mask nasal canula	1	0	30	0		0	0
eGFR >= 60	51	Male	White	30	0	0	5/Complete	3 hospitalized no o2	1	0	30	0		0	0
eGFR 30-59	82	Male	White	38	2	0	5/Complete	8 - Expired	1	0	11	1	Y	0	1
eGFR >= 60	65	Female	White	30	10	1	5/Complete	5 - high flow noninvasive	1	0	14	1	Y	0	1
eGFR 30-59	66	Female	White	25	4	1	5/Complete	3 hospitalized no o2	0	0	30	0		0	0
eGFR >= 60	36	Male	White	45	0	0	5/Complete	5 - high flow noninvasive	1	0	30	0		0	0
eGFR >= 60	46	Male	White	29	2	0	4	3 hospitalized no o2	1	0	30	0		0	0
eGFR >= 60	77	Male	White	30	2	0	5/Complete	4 - mask nasal canula	0	0	30	0		0	0
eGFR >= 60	55	Female	White	27	3	0	5/Complete	3 hospitalized no o2	0	0	30	0		0	0
eGFR >= 60	40	Female	White	29	0	1	5/Complete	6 - Invasive	1	0	30	0		0	0
eGFR >= 60	32	Female	White	31	0	0	1	No data from metrics	0	0	30	0		0	0
eGFR >= 60	63	Female	White	44	0	0	5/Complete	5 - high flow noninvasive	1	0	30	0		0	0
eGFR >= 60	68	Female	Asian	23	0	1	3	3 hospitalized no o2		0	30	0		0	0
eGFR >= 60	64	Male	White	33	4	0	3	4 - mask nasal canula	0	0	30	0		0	0
eGFR >= 60	37	Female	White	34	0	0	5/Complete	5 - high flow noninvasive	1	0	30	0		0	0
eGFR 30-59	75	Male	White	37	5	0	5/Complete	5 - high flow noninvasive	0	0	30	0		0	0
eGFR >= 60	78	Female	White	36	7	0	5/Complete	5 - high flow noninvasive	0	0	30	0		0	0
eGFR >= 60	68	Male	White	49	2	0	5/Complete	5 - high flow noninvasive	1	0	30	0		0	0
eGFR >= 60	62	Female	White	18	7	0	5/Complete	4 - mask nasal canula	0	0	30	0		0	0
eGFR >= 60	80	Female	White	35	11	1	1	4 - mask nasal canula	0	0	30	0		0	0
eGFR >= 60	76	Male	White	33	5	0	5/Complete	5 - high flow noninvasive	0	0	30	0		0	0
eGFR >= 60	56	Female	Unknown	58	1	0	5/Complete	5 - high flow noninvasive	1	0	30	0		0	0
eGFR >= 60	72	Male	White		2	0	5/Complete	4 - mask nasal canula	0	0	30	0		0	0
eGFR >= 60	64	Male	Unknown	33	0	0	5/Complete	5 - high flow noninvasive	1	0	30	0		0	0
eGFR 30-59	76	Male	White	27	6	0	5/Complete	4 - mask nasal canula	1	0	30	0		0	0
eGFR >= 60	66	Female	White	35	0	1	5/Complete	4 - mask nasal canula	0	0	30	0		0	0
eGFR >= 60	45	Male	White	28	3	0	5/Complete	4 - mask nasal canula	0	0	30	0		0	0
eGFR >= 60	46	Male	White	57	1	0	5/Complete	3 hospitalized no o2	1	0	30	0		0	0
eGFR >= 60	52	Female	White	37	0	0	5/Complete	3 hospitalized no o2	1	0	30	0		0	0
eGFR 30-59	72	Male	White	39	7	0	5/Complete	4 - mask nasal canula	0	0	30	0		0	0
Dialysis	75	Female	White	33	10	0	5/Complete	4 - mask nasal canula	1	0	30	0		0	0
eGFR >= 60	35	Female	Hispanic/Latino	60	0	1	5/Complete	4 - mask nasal canula	0	0	30	0		0	0
eGFR >= 60	47	Male	White	31	0	0	5/Complete	3 hospitalized no o2	1	0	30	0		0	0
eGFR >= 60	50	Female	White	36	0	0	5/Complete	5 - high flow noninvasive	1	0	30	0		0	0
eGFR >= 60	61	Male	White	32	1	0	5/Complete	5 - high flow noninvasive	0	0	30	0		0	0
eGFR >= 60	63	Male	Hispanic/Latino	32	2	0	5/Complete	5 - high flow noninvasive	0	0	30	0		0	0
eGFR 15-29	85	Female	White		10	0	5/Complete	5 - high flow noninvasive	1	0	30	0		0	0
eGFR >= 60	44	Female	Hispanic/Latino	35	2	0	5/Complete	4 - mask nasal canula	0	0	30	0		0	0
eGFR >= 60	76	Male	White	26	2	0	5/Complete	4 - mask nasal canula	0	0	30	0		0	0
Dialysis	62	Male	White	25	12	1	5/Complete	4 - mask nasal canula	0	0	30	0		0	0
eGFR >= 60	47	Female	White	46	3	0	5/Complete	4 - mask nasal canula	0	0	30	0		0	0
eGFR >= 60	57	Male	White	40	1	0	5/Complete	4 - mask nasal canula	1	0	30	0		0	0
eGFR 30-59	83	Female	White	26	4	1	5/Complete	4 - mask nasal canula	1	1	10	0		0	0
eGFR >= 60	68	Male	Unknown	29	0	0	5/Complete	6 - Invasive	1	0	18	1	Y	0	1
eGFR >= 60	61	Male	White	28	2	0	5/Complete	6 - Invasive	0	0	30	0		0	0
eGFR >= 60	60	Male	White	25	3	0	5/Complete	8 - Expired	1	0	12	1	Y	0	1
eGFR >= 60	82	Female	White	36	2	1	5/Complete	8 - Expired	1	0	6	1	Y	0	1
eGFR >= 60	60	Female	White	46	0	0	5/Complete	4 - mask nasal canula	0	0	30	0		0	0
eGFR 30-59	59	Male	White	33	5	0	5/Complete	4 - mask nasal canula	1	0	30	0		0	0
eGFR >= 60	64	Male	White	28	1	0	5/Complete	5 - high flow noninvasive	0	0	30	0		0	0
eGFR >= 60	59	Male	White	40	13	0	5/Complete	5 - high flow noninvasive	0	0	30	0		0	0
eGFR >= 60	62	Female	White	42	0	0	5/Complete	5 - high flow noninvasive	1	0	30	0		0	0
eGFR >= 60	56	Male	White	36	1	0	5/Complete	4 - mask nasal canula	0	0	30	0		0	0
eGFR >= 60	71	Female	White	42	1	0	5/Complete	4 - mask nasal canula	1	0	30	0		0	0
eGFR 30-59	72	Male	White	55	2	0	5/Complete	4 - mask nasal canula	0	0	30	0		0	0
eGFR 15-29	73	Female	White	48	6	0	5/Complete	5 - high flow noninvasive	0	0	30	0		0	0
eGFR 30-59	56	Female	White	45	3	0	5/Complete	4 - mask nasal canula	0	0	30	0		0	0
eGFR >= 60	80	Female	White	40	1	0	5/Complete	5 - high flow noninvasive	1	0	30	0		0	0
eGFR >= 60	83	Female	White	14	11	1	5/Complete	4 - mask nasal canula	0	0	30	0		0	0
eGFR >= 60	77	Male	White	41	9	1	5/Complete	5 - high flow noninvasive	0	0	30	0		0	0
eGFR >= 60	52	Male	White	37	0	0	5/Complete	5 - high flow noninvasive	1	0	30	0		0	0
eGFR 30-59	74	Female	White	32	9	1	5/Complete	4 - mask nasal canula	0	0	30	0		0	0
eGFR >= 60	65	Male	White	32	3	1	5/Complete	8 - Expired	1	0	28	1	Y	0	1
eGFR >= 60	80	Male	White	25	10	1	5/Complete	4 - mask nasal canula	1	0	30	0		0	0
eGFR >= 60	49	Male	White	29	1	0	5/Complete	5 - high flow noninvasive	0	0	30	0		0	0
eGFR >= 60	48	Male	White	52	5	1	5/Complete	5 - high flow noninvasive	1	0	30	0		0	0
eGFR >= 60	85	Female	White		5	1	5/Complete	5 - high flow noninvasive	0	0	30	0		0	0
eGFR 30-59	71	Female	White	48	8	0	5/Complete	5 - high flow noninvasive	0	0	30	0		0	0
eGFR >= 60	75	Female	White	24	1	0	5/Complete	3 hospitalized no o2	1	0	30	0		0	0
eGFR >= 60	68	Male	White	31	11	1	5/Complete	4 - mask nasal canula	0	0	30	0		0	0
eGFR >= 60	77	Female	White	26	2	0	5/Complete	8 - Expired	1	0	16	1	Y	0	1
eGFR >= 60	59	Female	White	34	1	0	5/Complete	4 - mask nasal canula	1	0	30	0		0	0
eGFR 30-59	67	Male	White	33	10	0	5/Complete	5 - high flow noninvasive	1	0	30	0		0	0
eGFR 30-59	68	Female	White	46	1	0	5/Complete	4 - mask nasal canula	1	0	30	0		0	0
Dialysis	63	Female	White	37	15	1	5/Complete	4 - mask nasal canula	0	0	30	0		0	0
eGFR >= 60	66	Female	White	33	2	0	5/Complete	5 - high flow noninvasive	0	0	30	0		0	0
eGFR >= 60	46	Male	White	29	0	0	5/Complete	4 - mask nasal canula	1	0	30	0		0	0
eGFR >= 60	54	Male	White	43	1	0	5/Complete	5 - high flow noninvasive	1	0	30	0		0	0
eGFR 30-59	67	Male	White	31	6	2+	3	4 - mask nasal canula	0	0	30	0		0	0
Dialysis	81	Female	White	35	12	1	3	5 - high flow noninvasive	1	0	15	1	Y	0	1
eGFR 30-59	43	Female	White	37	3	1	5/Complete	3 hospitalized no o2	0	0	30	0		0	0
eGFR >= 60	66	Female	White	31	1	0	5/Complete	5 - high flow noninvasive	1	0	30	0		0	0
Dialysis	59	Male	White	29	9	1	5/Complete	4 - mask nasal canula	0	0	30	0		0	0
eGFR 30-59	75	Male	White	27	2	0	5/Complete	4 - mask nasal canula	1	0	30	0		0	0
eGFR >= 60	75	Female	White	46	8	1	5/Complete	4 - mask nasal canula	1	0	30	0		0	0
eGFR >= 60	56	Male	White	45	0	0	5/Complete	5 - high flow noninvasive	1	0	30	0		0	0
eGFR >= 60	76	Male	White	24	2	0	5/Complete	3 hospitalized no o2	0	0	30	0		0	0
eGFR 30-59	93	Female	White	23	7	0	5/Complete	4 - mask nasal canula	1	0	30	0		0	0
eGFR >= 60	72	Male	White	26	1	1	5/Complete	4 - mask nasal canula	1	0	30	0		0	0
eGFR 30-59	87	Female	White	27	7	0	5/Complete	4 - mask nasal canula	1	0	30	0		0	0
eGFR 30-59	89	Female	White	22	6	1	5/Complete	3 hospitalized no o2	0	0	30	0		0	0
eGFR 30-59	90	Female	White	18	4	2+	5/Complete	3 hospitalized no o2	0	0	30	0		0	0
eGFR >= 60	67	Male	White	22	1	0	5/Complete	4 - mask nasal canula	0	0	30	0		0	0
eGFR >= 60	86	Female	White	33	5	0	5/Complete	4 - mask nasal canula	1	0	30	0		0	0
eGFR >= 60	73	Male	Unknown	26	2	0	5/Complete	3 hospitalized no o2	0	0	30	0		0	0
eGFR >= 60	62	Female	White	24	2	1	5/Complete	3 hospitalized no o2	0	0	30	0		0	0
eGFR >= 60	39	Female	White	56	1	0	5/Complete	6 - Invasive	1	0	30	0		0	0
eGFR >= 60	68	Male	White	30	0	0	5/Complete	4 - mask nasal canula	1	0	30	0		0	0
eGFR 30-59	61	Male	White	30	5	0	5/Complete	4 - mask nasal canula	1	0	30	0		0	0
eGFR 15-29	94	Female	White	28	5	0	5/Complete	4 - mask nasal canula	0	0	30	0		0	0
eGFR >= 60	90	Female	White	25	8	2+	5/Complete	4 - mask nasal canula	0	0	30	0		0	0
eGFR >= 60	37	Male	White	36	0	1	5/Complete	6 - Invasive	1	0	30	0		0	0
eGFR >= 60	38	Female	White	36	3	0	5/Complete	4 - mask nasal canula	0	0	30	0		0	0
eGFR >= 60	68	Female	White	25	8	1	5/Complete	3 hospitalized no o2	0	0	30	0		0	0
eGFR >= 60	38	Female	White	32	1	0	5/Complete	4 - mask nasal canula	0	0	30	0		0	0
eGFR >= 60	41	Male	White	44	3	0	5/Complete	5 - high flow noninvasive	0	0	30	0		0	0
eGFR 30-59	74	Male	White	23	4	0	5/Complete	4 - mask nasal canula	1	0	30	0		0	0
eGFR 15-29	91	Male	White		6	0	5/Complete	4 - mask nasal canula	1	0	30	0		0	0
eGFR >= 60	38	Female	White	40	0	1	5/Complete	4 - mask nasal canula	0	0	30	0		0	0
eGFR 30-59	65	Female	White	43	8	1	5/Complete	5 - high flow noninvasive	1	0	30	0		0	0
eGFR 30-59	85	Male	White	30	1	1	5/Complete	4 - mask nasal canula	1	0	30	0		0	0
eGFR >= 60	74	Female	White		3	0	5/Complete	4 - mask nasal canula	1	0	30	0		0	0
eGFR >= 60	49	Male	White	33	22	0	1	3 hospitalized no o2	0	0	30	0		0	0
eGFR >= 60	58	Male	White	30	2	0	5/Complete	5 - high flow noninvasive	1	0	30	0		0	0
eGFR >= 60	35	Female	White	47	0	1	5/Complete	4 - mask nasal canula	0	0	30	0		0	0
eGFR 30-59	75	Male	White	45	11	1	5/Complete	5 - high flow noninvasive	0	0	30	0		0	0
eGFR >= 60	80	Male	White	32	9	1	5/Complete	5 - high flow noninvasive	1	0	30	0		0	0
eGFR >= 60	78	Male	White	18	3	0	5/Complete	5 - high flow noninvasive	0	0	30	0		0	0
eGFR >= 60	59	Male	White	33	0	1	5/Complete	4 - mask nasal canula	1	0	30	0		0	0
eGFR >= 60	72	Male	White	28	0	0	4	5 - high flow noninvasive	1	0	30	0		0	0
eGFR >= 60	62	Male	White	33	1	0	5/Complete	5 - high flow noninvasive	1	0	30	0		0	0
eGFR >= 60	35	Female	White	26	0	1	3	4 - mask nasal canula	1	0	30	0		0	0
eGFR >= 60	76	Female	White	22	0	0	5/Complete	3 hospitalized no o2	0	0	30	0		0	0
eGFR 30-59	88	Female	White	29	1	1	5/Complete	4 - mask nasal canula	0	0	30	0		0	0
eGFR 30-59	72	Female	White	42	2	0	5/Complete	4 - mask nasal canula	1	0	30	0		0	0
eGFR >= 60	74	Male	White	35	2	1	5/Complete	4 - mask nasal canula	1	0	30	0		0	0
eGFR >= 60	60	Female	White	35	1	0	5/Complete	6 - Invasive	1	0	30	0		0	0
eGFR >= 60	33	Male	White	33	1	1	5/Complete	4 - mask nasal canula	0	1	12	0		0	0
eGFR 30-59	84	Female	White	36	2	0	5/Complete	3 hospitalized no o2	0	0	30	0		0	0
eGFR >= 60	47	Male	White	27	1	0	2	3 hospitalized no o2	1	0	30	0		0	0
eGFR 30-59	74	Female	White	20	8	0	5/Complete	4 - mask nasal canula	0	0	30	0		0	0
eGFR 15-29	58	Female	White	36	2	0	5/Complete	6 - Invasive	1	0	30	0		0	0
eGFR >= 60	61	Female	White	44	1	0	5/Complete	4 - mask nasal canula	1	0	30	0		0	0
eGFR 15-29	67	Female	White	24	7	0	5/Complete	5 - high flow noninvasive	0	0	30	0		0	0
eGFR 30-59	61	Male	White	37	1	0	5/Complete	6 - Invasive	1	0	30	0		0	0
eGFR >= 60	80	Male	White	28	11	1	5/Complete	3 hospitalized no o2	0	0	30	0		0	0
eGFR >= 60	86	Male	White	25	4	0	5/Complete	4 - mask nasal canula	1	0	30	0		0	0
eGFR >= 60	87	Male	White	26	5	0	5/Complete	4 - mask nasal canula	1	0	30	0		0	0
eGFR >= 60	84	Male	White	33	6	0	5/Complete	6 - Invasive	0	0	30	0		0	0
eGFR >= 60	62	Male	White	33	1	0	1	5 - high flow noninvasive	1	0	30	0		0	0
eGFR >= 60	84	Male	White	31	4	0	5/Complete	5 - high flow noninvasive	1	0	30	0		0	0
eGFR >= 60	62	Female	Hispanic/Latino	35	1	0	5/Complete	4 - mask nasal canula	0	0	30	0		0	0
eGFR >= 60	69	Female	White	49	4	1	1	4 - mask nasal canula	0	0	30	0		0	0
eGFR >= 60	55	Female	White	26	3	0	3	3 hospitalized no o2	0	0	30	0		0	0
eGFR >= 60	48	Female	White	48	0	1	5/Complete	4 - mask nasal canula	1	0	30	0		0	0
eGFR >= 60	73	Male	White	26	0	0	5/Complete	3 hospitalized no o2	1	0	30	0		0	0
eGFR >= 60	59	Female	White	33	1	1	5/Complete	4 - mask nasal canula	1	0	30	0		0	0
eGFR >= 60	34	Male	White	40	0	0	5/Complete	4 - mask nasal canula	0	0	30	0		0	0
eGFR >= 60	75	Male	White	25	3	0	5/Complete	4 - mask nasal canula	0	0	30	0		0	0
eGFR >= 60	40	Female	White		1	1	5/Complete	4 - mask nasal canula	0	0	30	0		0	0
eGFR >= 60	89	Male	White	32	6	0	5/Complete	4 - mask nasal canula	0	0	30	0		0	0
eGFR >= 60	42	Male	White	44	1	0	5/Complete	4 - mask nasal canula	1	1	7	0		0	0
eGFR >= 60	60	Female	White	44	0	1	5/Complete	4 - mask nasal canula	0	0	30	0		0	0
eGFR >= 60	84	Female	White	31	1	0	5/Complete	5 - high flow noninvasive	1	0	30	0		0	0
eGFR >= 60	64	Female	White	37	9	1	5/Complete	4 - mask nasal canula	1	0	30	0		0	0
eGFR 15-29	77	Male	White	46	9	1	5/Complete	6 - Invasive	1	0	30	0		0	0
eGFR >= 60	78	Female	White	24	2	0	5/Complete	4 - mask nasal canula	0	0	30	0		0	0
eGFR 30-59	92	Male	White	26	5	0	5/Complete	5 - high flow noninvasive	1	0	30	0		0	0
eGFR 30-59	52	Male	Black or African American	28	4	1	5/Complete	8 - Expired	1	0	30	0		0	0
eGFR 30-59	77	Male	White	33	0	0	5/Complete	4 - mask nasal canula	1	0	30	0		0	0
eGFR >= 60	63	Female	White	32	0	2+	1	4 - mask nasal canula	1	0	30	0		0	0
Dialysis	50	Male	White	38	5	2+	5/Complete	6 - Invasive	1	0	30	0		0	0
eGFR >= 60	53	Male	White		1	0	5/Complete	4 - mask nasal canula	1	0	30	0		0	0
eGFR >= 60	22	Female	White	32	0	0	5/Complete	3 hospitalized no o2	0	0	30	0		0	0
eGFR >= 60	47	Female	White	50	2	1	5/Complete	5 - high flow noninvasive	1	0	30	0		0	0
eGFR >= 60	21	Male	White		0	1	5/Complete	5 - high flow noninvasive	1	1	11	0		0	0
eGFR >= 60	73	Male	White	38	0	0	5/Complete	6 - Invasive	0	0	30	0		0	0
eGFR >= 60	55	Male	White		0	0	5/Complete	4 - mask nasal canula	1	0	30	0		0	0
eGFR >= 60	50	Male	White	29	0	0	5/Complete	4 - mask nasal canula	0	0	30	0		0	0
Dialysis	64	Male	White	34	5	1	5/Complete	6 - Invasive	1	0	30	0		0	0
eGFR 30-59	82	Male	White	35	14	0	5/Complete	4 - mask nasal canula	0	0	30	0		0	0
eGFR >= 60	60	Male	White	27	2	0	5/Complete	4 - mask nasal canula	1	0	30	0		0	0
eGFR >= 60	63	Male	White	30	0	1	5/Complete	4 - mask nasal canula	0	0	30	0		0	0
eGFR 15-29	71	Male	White	29	2	0	5/Complete	5 - high flow noninvasive	0	0	30	0		0	0
eGFR >= 60	52	Male	White	24	2	0	5/Complete	5 - high flow noninvasive	0	0	30	0		0	0
eGFR >= 60	42	Male	White	69	0	0	5/Complete	6 - Invasive	1	0	30	0		0	0
eGFR >= 60	59	Female	Hispanic/Latino	42	1	0	3	4 - mask nasal canula	1	1	6	0		0	0
eGFR >= 60	63	Male	White	38	3	2+	5/Complete	4 - mask nasal canula	0	0	30	0		0	0
eGFR >= 60	50	Male	White	43	3	0	1	No data from metrics		0	30	0		0	0
eGFR >= 60	35	Male	White	33	0	1	5/Complete	4 - mask nasal canula	0	0	30	0		0	0
eGFR 30-59	83	Male	White		3	0	5/Complete	5 - high flow noninvasive	0	0	30	0		0	0
eGFR >= 60	47	Male	White	29	2	0	3	5 - high flow noninvasive	1	0	30	0		0	0
eGFR >= 60	75	Male	White	26	0	0	5/Complete	4 - mask nasal canula	0	0	30	0		0	0
eGFR >= 60	92	Male	White	26	2	1	5/Complete	8 - Expired	1	0	9	1	Y	0	1
eGFR >= 60	60	Male	White	23	3	1	5/Complete	3 hospitalized no o2	1	0	30	0		0	0
eGFR >= 60	26	Male	White		0	0	5/Complete	4 - mask nasal canula	1	0	30	0		0	0
eGFR 30-59	93	Female	White	34	8	0	5/Complete	4 - mask nasal canula	0	0	30	0		0	0
eGFR 30-59	93	Female	White	24	4	2+	5/Complete	4 - mask nasal canula	0	0	30	0		0	0
eGFR >= 60	60	Female	White	28	2	1	5/Complete	5 - high flow noninvasive	0	0	30	0		0	0
eGFR >= 60	38	Male	Hispanic/Latino	74	1	1	5/Complete	3 hospitalized no o2	0	0	30	0		0	0
eGFR >= 60	46	Male	White	29	4	1	4	5 - high flow noninvasive	1	1	10	0		0	0
Dialysis	37	Male	Hispanic/Latino	42	8	1	5/Complete	4 - mask nasal canula	0	0	30	0		0	0
eGFR 30-59	74	Male	White	41	9	1	5/Complete	4 - mask nasal canula	0	0	30	0		0	0
eGFR >= 60	31	Male	White	39	1	0	1	4 - mask nasal canula	1	0	30	0		0	0
eGFR 30-59	69	Male	Asian	25	5	2+	5/Complete	4 - mask nasal canula	0	0	30	0		0	0
eGFR >= 60	40	Female	Hispanic/Latino	41	1	0	5/Complete	4 - mask nasal canula	1	0	30	0		0	0
eGFR >= 60	64	Male	White	37	2	0	5/Complete	4 - mask nasal canula	1	0	30	0		0	0
eGFR >= 60	20	Male	Hispanic/Latino	35	0	0	5/Complete	4 - mask nasal canula	1	0	30	0		0	0
eGFR 30-59	62	Male	White	32	7	0	5/Complete	3 hospitalized no o2	1	0	30	0		0	0
eGFR >= 60	82	Male	White	32	3	0	5/Complete	4 - mask nasal canula	0	1	9	0		0	0
eGFR >= 60	48	Female	White	63	2	0	5/Complete	5 - high flow noninvasive	1	0	30	0		0	0
eGFR >= 60	82	Female	White	23	8	1	5/Complete	5 - high flow noninvasive	1	0	28	1	Y	0	1
eGFR >= 60	81	Male	White	17	2	0	5/Complete	3 hospitalized no o2	1	0	30	0		0	0
eGFR 30-59	79	Male	White	25	3	2+	5/Complete	3 hospitalized no o2	1	0	30	0		0	0
eGFR >= 60	61	Female	White	27	1	0	5/Complete	4 - mask nasal canula	1	0	30	0		0	0
eGFR >= 60	48	Male	White	34	1	0	5/Complete	6 - Invasive	1	0	30	0		0	0
eGFR >= 60	67	Female	White	32	1	0	5/Complete	4 - mask nasal canula	1	0	30	0		0	0
eGFR 30-59	51	Male	White	30	0	0	4	4 - mask nasal canula	1	0	30	0		0	0
eGFR >= 60	74	Male	White	32	9	1	5/Complete	3 hospitalized no o2	0	0	30	0		0	0
eGFR >= 60	51	Female	White	33	0	0	5/Complete	4 - mask nasal canula	1	0	30	0		0	0
eGFR >= 60	43	Female	White	24	0	0	5/Complete	4 - mask nasal canula	1	0	30	0		0	0
eGFR >= 60	51	Male	White	35	3	1	5/Complete	4 - mask nasal canula	1	0	30	0		0	0
eGFR >= 60	54	Female	Hispanic/Latino	23	0	2+	5/Complete	4 - mask nasal canula	1	0	30	0		0	0
eGFR < 15	73	Female	White	32	2	0	5/Complete	3 hospitalized no o2	1	0	30	0		0	0
eGFR >= 60	67	Female	Native Hawaii/Pacific Islander	24	1	0	5/Complete	4 - mask nasal canula	0	0	30	0		0	0
eGFR >= 60	29	Male	Hispanic/Latino		0	0	5/Complete	4 - mask nasal canula	1	0	30	0		0	0
eGFR 30-59	46	Male	Hispanic/Latino	23	13	1	5/Complete	4 - mask nasal canula	1	0	30	0		0	0
eGFR >= 60	32	Male	White	38	0	1	5/Complete	4 - mask nasal canula	1	0	30	0		0	0
eGFR >= 60	44	Female	Hispanic/Latino	29	0	0	5/Complete	3 hospitalized no o2	0	0	30	0		0	0
eGFR >= 60	41	Female	White		2	0	5/Complete	4 - mask nasal canula	0	0	30	0		0	0
eGFR 30-59	90	Female	White	22	1	0	5/Complete	3 hospitalized no o2	0	0	30	0		0	0
eGFR >= 60	59	Male	Hispanic/Latino	27	1	0	5/Complete	8 - Expired	1	0	30	0		0	0
eGFR 30-59	53	Male	White	34	0	0	5/Complete	6 - Invasive	1	0	30	0		0	0
eGFR 30-59	82	Female	White	21	16	1	1	8 - Expired	1	0	0	1	Y	1
eGFR >= 60	39	Male	White	28	0	0	5/Complete	4 - mask nasal canula	1	0	30	0		0	0
eGFR >= 60	63	Male	White	35	5	0	5/Complete	4 - mask nasal canula	1	0	30	0		0	0
eGFR 30-59	55	Female	Black or African American	37	4	1	5/Complete	4 - mask nasal canula	0	0	30	0		0	0
eGFR >= 60	86	Male	White	30	0	0	5/Complete	3 hospitalized no o2	1	0	30	0		0	0
eGFR >= 60	36	Female	Hispanic/Latino	26	0	0	4	5 - high flow noninvasive	1	0	30	0		0	0
eGFR >= 60	50	Male	Hispanic/Latino	39	1	0	5/Complete	8 - Expired	1	0	17	1	Y	0	1
eGFR >= 60	72	Male	White	15	3	0	5/Complete	3 hospitalized no o2	0	0	30	0		0	0
eGFR >= 60	54	Male	White	40	3	0	5/Complete	5 - high flow noninvasive	1	0	30	0		0	0
eGFR 30-59	61	Female	Black or African American	36	8	0	5/Complete	4 - mask nasal canula	1	1	7	0		0	0
eGFR >= 60	84	Male	White	30	6	0	5/Complete	4 - mask nasal canula	0	0	30	0		0	0
eGFR >= 60	39	Female	Hispanic/Latino	57	2	0	5/Complete	4 - mask nasal canula	0	0	30	0		0	0
eGFR >= 60	38	Male	White	36	0	1	5/Complete	4 - mask nasal canula	1	0	30	0		0	0
eGFR 30-59	73	Male	White	28	1	0	5/Complete	4 - mask nasal canula	1	0	30	0		0	0
eGFR >= 60	40	Female	White	49	0	0	5/Complete	4 - mask nasal canula	0	0	30	0		0	0
eGFR 30-59	85	Female	Black or African American	28	19	0	5/Complete	4 - mask nasal canula	0	0	30	0		0	0
eGFR >= 60	47	Male	White	30	1	1	5/Complete	6 - Invasive	1	0	30	0		0	0
eGFR >= 60	58	Female	White	42	1	0	5/Complete	4 - mask nasal canula	1	0	30	0		0	0
eGFR >= 60	54	Male	Hispanic/Latino	37	1	0	5/Complete	4 - mask nasal canula	0	0	30	0		0	0
eGFR >= 60	64	Female	Hispanic/Latino	28	1	0	5/Complete	No data from metrics	1	0	30	0		0	0
eGFR >= 60	60	Female	White	34	1	0	5/Complete	5 - high flow noninvasive	1	0	30	0		0	0
eGFR >= 60	30	Female	White	31	0	1	5/Complete	3 hospitalized no o2	1	0	30	0		0	0
eGFR >= 60	76	Male	White	31	2	0	5/Complete	5 - high flow noninvasive	1	0	30	0		0	0
eGFR >= 60	57	Female	White	30	0	0	5/Complete	5 - high flow noninvasive	1	0	30	0		0	0
eGFR >= 60	76	Male	White	26	5	1	5/Complete	4 - mask nasal canula	1	1	9	1	Maybe	0	1
eGFR >= 60	73	Female	White	21	0	0	5/Complete	3 hospitalized no o2	1	0	18	1	Unknown	0	1
eGFR >= 60	87	Female	White	21	3	0	5/Complete	4 - mask nasal canula	1	0	30	0		0	0
eGFR 30-59	90	Female	White		6	0	5/Complete	4 - mask nasal canula	1	1	8	0		0	0
eGFR 30-59	78	Male	White	27	7	1	5/Complete	5 - high flow noninvasive	1	0	30	0		0	0
eGFR >= 60	57	Male	White	29	0	0	5/Complete	5 - high flow noninvasive	1	1	9	0		0	0
eGFR >= 60	53	Male	White	30	0	0	5/Complete	4 - mask nasal canula	1	0	30	0		0	0
eGFR 15-29	71	Female	White	42	2	1	5/Complete	4 - mask nasal canula	1	1	11	0		0	0
eGFR 30-59	92	Female	White	20	5	1	5/Complete	4 - mask nasal canula	0	0	30	0		0	0
eGFR 30-59	77	Female	White	21	10	1	3	8 - Expired	1	0	2	1	Y	1
eGFR >= 60	49	Male	White	24	1	1	5/Complete	4 - mask nasal canula	1	1	6	0		0	0
eGFR 30-59	75	Female	White	30	12	0	5/Complete	8 - Expired	1	0	14	1	Y	0	1
eGFR >= 60	71	Female	White	29	0	0	5/Complete	5 - high flow noninvasive	0	0	30	0		0	0
eGFR >= 60	73	Male	White	34	5	1	5/Complete	6 - Invasive	1	0	30	0		0	0
eGFR >= 60	52	Male	White	25	0	0	5/Complete	6 - Invasive	1	0	30	0		0	0
eGFR 15-29	71	Female	White	40	7	0	5/Complete	4 - mask nasal canula	0	0	30	0		0	0
eGFR >= 60	85	Male	White	22	3	0	5/Complete	8 - Expired	1	0	11	1	Y	0	1
eGFR 30-59	68	Female	White	36	1	0	5/Complete	6 - Invasive	1	0	30	0		0	0
eGFR >= 60	47	Female	White	30	4	0	5/Complete	3 hospitalized no o2	0	0	30	0		0	0
eGFR >= 60	74	Female	White	33	0	0	5/Complete	4 - mask nasal canula	1	0	30	0		0	0
eGFR >= 60	90	Male	White	26	7	0	5/Complete	5 - high flow noninvasive	1	1	26	0		0	0
eGFR 30-59	70	Male	White	21	6	0	5/Complete	5 - high flow noninvasive	0	1	12	0		0	0
eGFR >= 60	42	Male	White	26	0	1	5/Complete	5 - high flow noninvasive	1	0	30	0		0	0
eGFR >= 60	66	Male	White	48	5	0	5/Complete	4 - mask nasal canula	0	0	30	0		0	0
eGFR >= 60	92	Female	White	26	13	1	5/Complete	4 - mask nasal canula	0	0	30	0		0	0
eGFR >= 60	65	Female	White	30	1	0	5/Complete	5 - high flow noninvasive	1	0	30	0		0	0
eGFR 30-59	68	Male	White	28	0	0	5/Complete	8 - Expired	1	0	22	1	Y	0	1
eGFR >= 60	41	Male	White		3	0	5/Complete	5 - high flow noninvasive	0	0	30	0		0	0
eGFR 30-59	52	Male	White	31	3	0	5/Complete	5 - high flow noninvasive	0	0	30	0		0	0
eGFR >= 60	69	Male	White	39	3	0	5/Complete	4 - mask nasal canula	0	0	30	0		0	0
eGFR 30-59	95	Female	White	26	4	0	5/Complete	4 - mask nasal canula	0	1	17	0		0	0
eGFR >= 60	45	Male	White	49	3	0	5/Complete	6 - Invasive	1	0	30	0		0	0
eGFR >= 60	46	Male	White	31	0	0	5/Complete	3 hospitalized no o2	0	0	30	0		0	0
eGFR >= 60	52	Male	White	31	0	1	5/Complete	5 - high flow noninvasive	1	0	30	0		0	0
eGFR >= 60	79	Female	White	21	1	0	3	3 hospitalized no o2	0	0	30	0		0	0
eGFR >= 60	63	Male	White	31	2	0	5/Complete	5 - high flow noninvasive	0	0	30	0		0	0
eGFR >= 60	64	Male	White	32	0	0	5/Complete	6 - Invasive	1	0	30	0		0	0
eGFR >= 60	37	Female	White	22	0	0	5/Complete	3 hospitalized no o2	0	0	30	0		0	0
eGFR 30-59	76	Male	White	44	0	0	5/Complete	8 - Expired	0	0	19	1	Y	0	1
eGFR >= 60	62	Male	White	21	1	0	5/Complete	4 - mask nasal canula	1	0	30	0		0	0
eGFR >= 60	50	Male	White	30	8	1	5/Complete	3 hospitalized no o2	0	0	30	0		0	0
eGFR >= 60	69	Male	White	32	1	0	5/Complete	8 - Expired	1	0	18	1	Y	0	1
eGFR >= 60	54	Female	White	34	1	0	5/Complete	3 hospitalized no o2	1	0	30	0		0	0
eGFR 30-59	46	Male	White	22	5	0	5/Complete	5 - high flow noninvasive	1	0	30	0		0	0
eGFR >= 60	45	Male	White		0	0	5/Complete	5 - high flow noninvasive	1	0	30	0		0	0
eGFR >= 60	55	Male	White	37	0	0	5/Complete	5 - high flow noninvasive	1	0	30	0		0	0
eGFR >= 60	52	Male	White	45	8	1	5/Complete	3 hospitalized no o2	1	0	30	0		0	0
eGFR >= 60	74	Male	White	30	6	0	5/Complete	5 - high flow noninvasive	0	0	30	0		0	0
eGFR >= 60	72	Female	White	34	2	0	4	4 - mask nasal canula	0	0	30	0		0	0
eGFR >= 60	38	Male	White	33	1	1	3	4 - mask nasal canula	1	0	30	0		0	0
eGFR 30-59	52	Male	White	32	2	0	5/Complete	5 - high flow noninvasive	1	0	30	0		0	0
eGFR >= 60	61	Female	White	45	6	0	5/Complete	5 - high flow noninvasive	0	0	30	0		0	0
eGFR 30-59	86	Male	White	33	12	0	5/Complete	4 - mask nasal canula	0	1	11	0		0	0
eGFR >= 60	72	Male	White	30	0	0	5/Complete	4 - mask nasal canula	1	1	7	0		0	0
eGFR >= 60	66	Male	White	32	1	0	5/Complete	5 - high flow noninvasive	1	0	30	0		0	0
eGFR 30-59	68	Female	White	27	3	0	5/Complete	8 - Expired	1	0	4	1	Y	1
eGFR >= 60	58	Male	White	29	4	0	5/Complete	5 - high flow noninvasive	1	0	30	0		0	0
eGFR >= 60	68	Male	White	40	3	0	5/Complete	5 - high flow noninvasive	1	0	30	0		0	0
eGFR 30-59	100	Female	White	17	3	1	1	8 - Expired	1	0	7	1	Y	0	1
eGFR 15-29	85	Male	White	26	10	2+	5/Complete	5 - high flow noninvasive	0	0	30	0		0	0
eGFR >= 60	77	Female	White	24	1	0	5/Complete	4 - mask nasal canula	0	0	30	0		0	0
eGFR >= 60	90	Male	White	32	2	0	5/Complete	3 hospitalized no o2	1	0	30	0		0	0
eGFR >= 60	67	Female	White	32	8	0	5/Complete	4 - mask nasal canula	0	0	30	0		0	0
eGFR 15-29	73	Female	White	37	1	0	5/Complete	5 - high flow noninvasive	1	0	30	0		0	0
eGFR 15-29	93	Female	White	30	6	0	5/Complete	3 hospitalized no o2	1	0	30	0		0	0
eGFR >= 60	100	Female	White	24	3	0	5/Complete	3 hospitalized no o2	0	0	30	0		0	0
eGFR >= 60	65	Female	White	41	2	0	5/Complete	5 - high flow noninvasive	0	0	30	0		0	0
eGFR 30-59	74	Male	White	42	11	0	5/Complete	5 - high flow noninvasive	1	0	30	0		0	0
eGFR 30-59	77	Male	White	34	8	0	5/Complete	4 - mask nasal canula	0	0	30	0		0	0
eGFR 30-59	75	Male	White	28	9	1	5/Complete	8 - Expired	0	0	8	1	Y	0	1
eGFR >= 60	48	Female	White	33	1	1	5/Complete	5 - high flow noninvasive	0	0	30	0		0	0
eGFR >= 60	58	Male	White	23	1	0	5/Complete	4 - mask nasal canula	0	0	30	0		0	0
eGFR >= 60	77	Male	White	41	6	0	5/Complete	5 - high flow noninvasive	1	0	30	0		0	0
eGFR >= 60	70	Male	White	30	5	0	5/Complete	5 - high flow noninvasive	1	0	30	0		0	0
eGFR >= 60	29	Female	White	33	0	2+	5/Complete	4 - mask nasal canula	0	0	30	0		0	0
eGFR >= 60	45	Male	Asian	27	0	0	5/Complete	5 - high flow noninvasive	1	0	30	0		0	0
eGFR 15-29	71	Female	White	33	2	0	5/Complete	5 - high flow noninvasive	0	0	30	0		0	0
eGFR >= 60	57	Male	White	28	0	0	5/Complete	4 - mask nasal canula	1	0	30	0		0	0
eGFR 15-29	72	Female	White	47	8	0	5/Complete	4 - mask nasal canula	1	0	30	0		0	0
eGFR 30-59	88	Male	White		5	0	5/Complete	4 - mask nasal canula	1	0	30	0		0	0
eGFR 30-59	87	Female	White	21	4	0	5/Complete	4 - mask nasal canula	0	1	15	0		0	0
eGFR >= 60	70	Male	White	34	0	0	5/Complete	5 - high flow noninvasive	1	0	30	0		0	0
eGFR >= 60	64	Male	White	28	1	0	5/Complete	4 - mask nasal canula	0	0	30	0		0	0
eGFR 30-59	65	Male	White	36	4	0	5/Complete	4 - mask nasal canula	1	0	30	0		0	0
eGFR >= 60	64	Male	White	32	0	0	2	5 - high flow noninvasive	1	0	30	0		0	0
Dialysis	70	Male	Asian	28	8	0	5/Complete	8 - Expired	1	0	21	1	Y	0	1
eGFR >= 60	56	Male	White	37	3	0	5/Complete	5 - high flow noninvasive	0	0	30	0		0	0
eGFR >= 60	39	Male	White	35	0	0	5/Complete	4 - mask nasal canula	1	0	30	0		0	0
eGFR >= 60	61	Female	White	29	1	0	5/Complete	5 - high flow noninvasive	0	0	30	0		0	0
eGFR >= 60	56	Male	White	31	2	1	3	3 hospitalized no o2	1	0	30	0		0	0
eGFR 30-59	35	Male	White	52	1	0	5/Complete	6 - Invasive	1	0	30	0		0	0
eGFR >= 60	88	Female	White	22	1	0	5/Complete	3 hospitalized no o2	0	0	30	0		0	0
eGFR 30-59	46	Female	White	56	0	0	5/Complete	8 - Expired	1	0	17	1	Y	0	1
eGFR >= 60	88	Male	White	26	1	1	5/Complete	4 - mask nasal canula	1	0	30	0		0	0
eGFR >= 60	64	Male	White	35	1	0	5/Complete	5 - high flow noninvasive	1	0	30	0		0	0
eGFR >= 60	21	Female	White	45	0	0	5/Complete	4 - mask nasal canula	1	0	30	0		0	0
eGFR >= 60	55	Male	White	41	0	0	5/Complete	4 - mask nasal canula	1	0	30	0		0	0
eGFR >= 60	60	Male	White	28	2	0	5/Complete	5 - high flow noninvasive	1	0	30	0		0	0
eGFR >= 60	60	Male	White	21	0	0	5/Complete	4 - mask nasal canula	0	0	30	0		0	0
eGFR 15-29	94	Female	White	24	7	0	5/Complete	8 - Expired	1	0	16	1	Y	0	1
eGFR >= 60	46	Male	White	56	0	0	5/Complete	4 - mask nasal canula	1	0	30	0		0	0
eGFR 30-59	79	Female	White		2	0	5/Complete	4 - mask nasal canula	1	0	30	0		0	0
eGFR 30-59	88	Male	White	27	10	0	5/Complete	5 - high flow noninvasive	1	0	30	0		0	0
eGFR 30-59	64	Male	White		1	0	5/Complete	6 - Invasive	1	0	30	0		0	0
eGFR >= 60	72	Male	White	23	9	1	1	3 hospitalized no o2	0	0	30	0		0	0
eGFR >= 60	61	Male	White	31	0	0	5/Complete	5 - high flow noninvasive	1	0	30	0		0	0
Dialysis	59	Male	White	27	11	0	5/Complete	8 - Expired	0	0	11	1	Y	0	1
eGFR >= 60	88	Female	White	21	1	0	5/Complete	4 - mask nasal canula	0	0	30	0		0	0
eGFR >= 60	36	Male	White	58	0	1	1	5 - high flow noninvasive	1	0	30	0		0	0
eGFR 15-29	63	Male	White	42	9	0	5/Complete	5 - high flow noninvasive	0	0	30	0		0	0
eGFR >= 60	53	Female	White	48	2	0	5/Complete	4 - mask nasal canula	1	0	30	0		0	0
eGFR 30-59	86	Male	White	20	2	0	5/Complete	4 - mask nasal canula	1	0	30	0		0	0
eGFR >= 60	77	Male	White	23	0	1	5/Complete	5 - high flow noninvasive	1	1	28	0		0	0
eGFR 30-59	63	Female	White	49	4	2+	5/Complete	5 - high flow noninvasive	0	0	30	0		0	0
eGFR 15-29	94	Male	White	27	5	0	3	8 - Expired	1	0	5	1	Y	1
eGFR >= 60	62	Male	White	28	1	0	5/Complete	3 hospitalized no o2	1	0	30	0		0	0
eGFR 30-59	83	Male	White		10	0	1	4 - mask nasal canula	0	0	30	0		0	0
eGFR >= 60	56	Male	White	26	1	0	5/Complete	4 - mask nasal canula	1	0	30	0		0	0
eGFR >= 60	68	Male	White	33	0	0	5/Complete	5 - high flow noninvasive	0	0	30	0		0	0
eGFR >= 60	53	Female	White	26	0	0	5/Complete	4 - mask nasal canula	1	0	30	0		0	0
eGFR 30-59	67	Female	White	29	0	0	1	No data from metrics	1	0	30	0		0	0
eGFR >= 60	38	Male	White	34	0	0	5/Complete	4 - mask nasal canula	1	0	30	0		0	0
eGFR >= 60	55	Male	White	36	0	0	5/Complete	4 - mask nasal canula	1	0	30	0		0	0
eGFR >= 60	67	Male	White	38	0	0	5/Complete	6 - Invasive	1	0	30	0		0	0
eGFR >= 60	90	Male	White	24	4	1	5/Complete	3 hospitalized no o2	0	0	13	1	N	0	1
eGFR >= 60	46	Female	White	32	2	0	5/Complete	4 - mask nasal canula	0	0	30	0		0	0
Dialysis	68	Male	White	21	6	0	5/Complete	3 hospitalized no o2	0	0	30	0		0	0
eGFR >= 60	63	Male	White	26	0	0	5/Complete	4 - mask nasal canula	1	1	6	0		0	0
eGFR >= 60	64	Female	White	30	0	0	5/Complete	4 - mask nasal canula	0	0	30	0		0	0
eGFR >= 60	77	Male	White	29	4	0	5/Complete	3 hospitalized no o2	0	0	30	0		0	0
eGFR >= 60	61	Male	White	24	1	0	5/Complete	4 - mask nasal canula	0	0	30	0		0	0
eGFR 30-59	62	Male	White	36	6	0	2	3 hospitalized no o2		0	30	0		0	0
eGFR >= 60	68	Male	White	19	3	0	3	4 - mask nasal canula	0	0	30	0		0	0
eGFR 30-59	83	Female	White		3	0	5/Complete	4 - mask nasal canula	1	0	30	0		0	0
eGFR >= 60	66	Male	Asian	27	1	0	5/Complete	4 - mask nasal canula	0	0	30	0		0	0
eGFR 30-59	86	Female	White	39	2	0	5/Complete	3 hospitalized no o2	0	0	30	0		0	0
eGFR 30-59	74	Female	White	22	9	2+	5/Complete	4 - mask nasal canula	1	0	30	0		0	0
eGFR 15-29	81	Female	Asian	11	6	0	2	8 - Expired	1	0	1	1	Y	1
eGFR >= 60	43	Female	White	48	0	0	5/Complete	4 - mask nasal canula	1	0	30	0		0	0
eGFR >= 60	38	Female	White	39	0	0	5/Complete	5 - high flow noninvasive	1	0	30	0		0	0
eGFR >= 60	40	Female	White	51	1	0	2	5 - high flow noninvasive	0	0	30	0		0	0
eGFR >= 60	41	Female	White	35	0	0	5/Complete	3 hospitalized no o2	0	1	12	0		0	0
eGFR 30-59	65	Male	White	35	7	2+	5/Complete	4 - mask nasal canula	0	0	30	0		0	0
eGFR >= 60	82	Male	White		0	0	5/Complete	3 hospitalized no o2	1	1	7	0		0	0
eGFR >= 60	61	Male	White	33	5	0	5/Complete	5 - high flow noninvasive	1	0	30	0		0	0
eGFR >= 60	75	Male	White	27	0	0	5/Complete	8 - Expired	1	0	12	1	Y	0	1
eGFR 30-59	86	Female	White		1	0	5/Complete	4 - mask nasal canula	1	0	30	0		0	0
eGFR >= 60	64	Female	White	35	0	0	5/Complete	4 - mask nasal canula	0	0	30	0		0	0
eGFR 30-59	67	Female	White	25	6	0	5/Complete	4 - mask nasal canula	0	0	30	0		0	0
[truncated: 1,025 more rows]
